# Supplementary material for: Dietary Patterns, Not Gut Microbiome Composition, Are Associated with Behavioral Challenges in Children with Autism: An Observational Study
Source: Nutrients. 2025 Nov 4;17(21):3476. doi: 10.3390/nu17213476 (PMC12610858; doi:10.3390/nu17213476)
Supplement: Supplementary file 1 [file nutrients-17-03476-s001.zip › Supplementary Table S1.xlsx]

## Sheet: linear mixed-effects model  16S
Linear Mixed-Effects Model 16S
Taxon	Term	Estimate	Std. Error	t value	p_value	FDR
Atopobium_u_s	GroupPWD	0.00981665	0.00238366	4.1183	3.82e-05	0.0267937
Deferrisoma_u_s	GroupPWD	-0.0025268	0.000745629	-3.38882	0.000701941	0.246381
Blautia producta	GroupPWD	0.337706	0.108001	3.12688	0.00176672	0.413414
Howardella_u_s	GroupPWD	-0.151659	0.0527159	-2.87691	0.00401589	0.657621
Ruminococcaceae ucg sp. 6-13	GroupSIB	0.00336459	0.00118974	2.828	0.00468391	0.657621
Varibaculum_u_s	GroupSIB	-0.00636937	0.00231701	-2.74896	0.00597855	0.69949
02d06_u_s	GroupPWD	-0.157969	0.115356	-1.3694	0.170874	0.977935
02d06_u_s	GroupSIB	-0.0130799	0.0425238	-0.307591	0.758394	0.977935
Acetitomaculum_u_s	GroupPWD	0.000492362	0.00157764	0.312087	0.754974	0.977935
Acetitomaculum_u_s	GroupSIB	-0.000288013	0.000528567	-0.544895	0.585826	0.977935
Acidimicrobiales_u_s	GroupPWD	-0.0150261	0.0164326	-0.914407	0.360503	0.977935
Acidimicrobiales_u_s	GroupSIB	0.01255	0.00595676	2.10686	0.0351301	0.977935
Acinetobacter_u_s	GroupPWD	-0.00146967	0.00283743	-0.51796	0.604486	0.977935
Acinetobacter_u_s	GroupSIB	-0.000164692	0.00103594	-0.158978	0.873686	0.977935
Actinomyces_u_s	GroupPWD	0.074171	0.0555019	1.33637	0.181429	0.977935
Actinomyces_u_s	GroupSIB	0.00420896	0.019557	0.215215	0.8296	0.977935
Actinomyces hominis	GroupPWD	-0.0178074	0.0303138	-0.587435	0.556912	0.977935
Actinomyces hominis	GroupSIB	0.0129865	0.00994039	1.30643	0.191405	0.977935
Actinomyces meyeri	GroupPWD	0.000194455	0.00181544	0.107112	0.9147	0.977935
Actinomyces meyeri	GroupSIB	0.000837656	0.000669225	1.25168	0.210686	0.977935
Actinomyces odontolyticus strain ccug 20536	GroupPWD	-0.0135266	0.0326619	-0.414141	0.678771	0.977935
Actinomyces odontolyticus strain ccug 20536	GroupSIB	-0.00327073	0.0105771	-0.309227	0.757149	0.977935
Actinomyces sp. gtc3949	GroupPWD	-0.00246166	0.00414456	-0.593951	0.552545	0.977935
Actinomyces sp. gtc3949	GroupSIB	0.00216106	0.00151805	1.42357	0.15457	0.977935
Actinomyces sp. oral clone ep053	GroupPWD	0.0197503	0.0107898	1.83047	0.0671799	0.977935
Actinomyces sp. oral clone ep053	GroupSIB	0.000732108	0.00359554	0.203616	0.838654	0.977935
Actinomycetaceae_u_s	GroupPWD	-0.00300462	0.00429374	-0.699766	0.484074	0.977935
Actinomycetaceae_u_s	GroupSIB	-0.00231889	0.00143767	-1.61295	0.106755	0.977935
Actinophytocola_u_s	GroupPWD	-0.0143046	0.0168426	-0.849313	0.395707	0.977935
Actinophytocola_u_s	GroupSIB	0.0115159	0.00558889	2.0605	0.0393509	0.977935
Adlercreutzia_u_s	GroupPWD	-0.107608	0.0946965	-1.13635	0.25581	0.977935
Adlercreutzia_u_s	GroupSIB	-0.0275602	0.0299884	-0.91903	0.35808	0.977935
Aeriscardovia genomosp. c1	GroupPWD	-0.00212726	0.00227029	-0.936996	0.34876	0.977935
Aeriscardovia genomosp. c1	GroupSIB	0.000667682	0.000795365	0.839466	0.401208	0.977935
Aerococcus_u_s	GroupPWD	0.0142844	0.0126891	1.12572	0.260283	0.977935
Aerococcus_u_s	GroupSIB	0.000351183	0.00458345	0.0766198	0.938926	0.977935
Agathobacter_u_s	GroupPWD	-0.0255427	0.176977	-0.144328	0.885242	0.977935
Agathobacter_u_s	GroupSIB	0.0135571	0.0565053	0.239926	0.810388	0.977935
Agromyces_u_s	GroupPWD	-0.0241671	0.0145336	-1.66284	0.0963449	0.977935
Agromyces_u_s	GroupSIB	0.00764179	0.00526022	1.45275	0.146292	0.977935
Akkermansia muciniphila	GroupSIB	1.16303	0.521672	2.22943	0.025785	0.977935
Alistipes_u_s	GroupPWD	0.0141555	0.0563576	0.251173	0.801681	0.977935
Alistipes_u_s	GroupSIB	-0.00263221	0.0185327	-0.14203	0.887056	0.977935
Alistipes indistinctus	GroupPWD	-0.000189052	0.00251852	-0.0750648	0.940163	0.977935
Alistipes indistinctus	GroupSIB	0.000689838	0.000902513	0.764352	0.444658	0.977935
Alistipes massiliensis	GroupPWD	-0.000751455	0.00569044	-0.132056	0.89494	0.977935
Alistipes massiliensis	GroupSIB	-0.00083284	0.00204274	-0.407708	0.683488	0.977935
Alloscardovia_u_s	GroupPWD	0.000976132	0.00137483	0.710001	0.477704	0.977935
Alloscardovia_u_s	GroupSIB	0.000412849	0.000423508	0.974832	0.329644	0.977935
Ammonifex_u_s	GroupPWD	0.000822961	0.00190786	0.431352	0.666213	0.977935
Ammonifex_u_s	GroupSIB	0.000591936	0.000703297	0.841659	0.399979	0.977935
Anaerococcus_u_s	GroupPWD	-0.847098	0.39629	-2.13757	0.0325517	0.977935
Anaerococcus_u_s	GroupSIB	-0.190523	0.122254	-1.55842	0.119135	0.977935
Anaerococcus vaginalis	GroupPWD	-0.00600699	0.00475522	-1.26324	0.206502	0.977935
Anaerococcus vaginalis	GroupSIB	-0.00254278	0.00172511	-1.47398	0.140488	0.977935
Anaerofustis_u_s	GroupPWD	0.00184618	0.00391492	0.471574	0.637231	0.977935
Anaerofustis_u_s	GroupSIB	-9.59e-05	0.00140364	-0.0683074	0.945541	0.977935
Anaerolineaceae_u_s	GroupPWD	0.000208661	0.00190205	0.109703	0.912645	0.977935
Anaerolineaceae_u_s	GroupSIB	9.67e-05	0.000701152	0.13787	0.890343	0.977935
Anaerostipes_u_s	GroupPWD	0.131421	0.786936	0.167004	0.867367	0.977935
Anaerostipes_u_s	GroupSIB	-0.210988	0.263401	-0.801013	0.423124	0.977935
Anaerotruncus_u_s	GroupPWD	0.0129694	0.0235603	0.550475	0.581994	0.977935
Anaerotruncus_u_s	GroupSIB	-0.0101041	0.00868505	-1.16339	0.24467	0.977935
Anaerovorax_u_s	GroupPWD	0.0213261	0.0610951	0.349064	0.727041	0.977935
Anaerovorax_u_s	GroupSIB	-0.0269624	0.0200008	-1.34807	0.177636	0.977935
Atopobiaceae_u_s	GroupPWD	0.00342139	0.0505307	0.0677093	0.946017	0.977935
Atopobiaceae_u_s	GroupSIB	-0.00793645	0.0172669	-0.459633	0.645779	0.977935
Atopobium_u_s	GroupSIB	0.000698647	0.000878691	0.7951	0.426555	0.977935
Atopobium rimae	GroupPWD	0.00393319	0.00196301	2.00366	0.0451067	0.977935
Atopobium rimae	GroupSIB	0.000806267	0.000661594	1.21867	0.222968	0.977935
Bacillus_u_s	GroupPWD	-0.0372256	0.0303514	-1.22648	0.220017	0.977935
Bacillus_u_s	GroupSIB	0.0194956	0.0103701	1.87997	0.0601123	0.977935
Bacillus amyloliquefaciens	GroupPWD	-0.00110966	0.00251716	-0.440837	0.659331	0.977935
Bacillus amyloliquefaciens	GroupSIB	0.000196377	0.000836661	0.234715	0.81443	0.977935
Bacillus cereus	GroupPWD	-0.00127955	0.00117407	-1.08984	0.275785	0.977935
Bacillus cereus	GroupSIB	4.17e-05	0.000326993	0.127505	0.898541	0.977935
Bacillus cereus atcc 10987	GroupPWD	0.0006831	0.00124439	0.548942	0.583046	0.977935
Bacillus cereus atcc 10987	GroupSIB	0.000134813	0.000418977	0.321766	0.74763	0.977935
Bacillus sp. 87	GroupPWD	0.000539331	0.00291574	0.184972	0.853251	0.977935
Bacillus sp. 87	GroupSIB	0.000200282	0.000895947	0.223543	0.823113	0.977935
Bacteria_u_s	GroupPWD	-0.226307	0.946309	-0.239147	0.810991	0.977935
Bacteria_u_s	GroupSIB	-0.685018	0.305389	-2.2431	0.0248905	0.977935
Bacteroidales_u_s	GroupPWD	-0.0253811	0.0589651	-0.430443	0.666874	0.977935
Bacteroidales_u_s	GroupSIB	-0.0221853	0.0215163	-1.03109	0.302498	0.977935
Bacteroidales s24-7 group_u_s	GroupPWD	-0.0306413	0.0237244	-1.29155	0.196513	0.977935
Bacteroidales s24-7 group_u_s	GroupSIB	-0.00896168	0.00728563	-1.23005	0.218679	0.977935
Bacteroides_u_s	GroupPWD	-1.46553	2.55473	-0.573652	0.566203	0.977935
Bacteroides_u_s	GroupSIB	-1.43729	0.913014	-1.57423	0.115435	0.977935
Bacteroides caccae	GroupPWD	-0.177532	0.43038	-0.412501	0.679972	0.977935
Bacteroides caccae	GroupSIB	-0.0514093	0.145732	-0.352767	0.724263	0.977935
Bacteroides eggerthii	GroupPWD	0.0647256	0.350215	0.184816	0.853373	0.977935
Bacteroides eggerthii	GroupSIB	-0.108525	0.125227	-0.866624	0.386148	0.977935
Bacteroides fragilis	GroupPWD	-0.0476619	0.0437774	-1.08873	0.276271	0.977935
Bacteroides fragilis	GroupSIB	-0.021416	0.0160845	-1.33146	0.183037	0.977935
Bacteroides ovatus	GroupPWD	-0.0605733	0.136581	-0.443498	0.657405	0.977935
Bacteroides ovatus strain atcc 8483	GroupPWD	0.00319316	0.0122297	0.261099	0.794016	0.977935
Bacteroides ovatus strain atcc 8483	GroupSIB	0.00412867	0.00450824	0.915804	0.359769	0.977935
Bacteroides plebeius	GroupPWD	0.00591444	0.00828437	0.713927	0.475273	0.977935
Bacteroides plebeius	GroupSIB	0.00125356	0.00275685	0.454708	0.649319	0.977935
Bacteroides thetaiotaomicron	GroupPWD	-0.000720245	0.0021057	-0.342045	0.732317	0.977935
Bacteroides thetaiotaomicron	GroupSIB	-0.000675944	0.00069296	-0.975444	0.32934	0.977935
Bacteroides uniformis	GroupPWD	-0.114176	0.180732	-0.631742	0.527556	0.977935
Bacteroides uniformis	GroupSIB	-0.0515378	0.0664737	-0.775311	0.438156	0.977935
Bacteroides vulgatus atcc 8482	GroupPWD	-0.214784	0.535067	-0.401416	0.688114	0.977935
Bacteroides vulgatus atcc 8482	GroupSIB	-0.237544	0.169293	-1.40316	0.160571	0.977935
Barnesiella_u_s	GroupPWD	0.0159478	0.0131355	1.2141	0.224709	0.977935
Barnesiella_u_s	GroupSIB	0.00163905	0.00450054	0.364191	0.715716	0.977935
Bifidobacteriaceae_u_s	GroupPWD	-0.00245177	0.00334491	-0.732984	0.463568	0.977935
Bifidobacteriaceae_u_s	GroupSIB	-0.000828251	0.0011344	-0.730126	0.465313	0.977935
Bifidobacterium_u_s	GroupPWD	-7.64552	9.48464	-0.806095	0.420188	0.977935
Bifidobacterium_u_s	GroupSIB	-2.93248	3.14434	-0.932622	0.351015	0.977935
Bifidobacterium adolescentis	GroupPWD	-20.6087	10.7047	-1.9252	0.0542037	0.977935
Bifidobacterium adolescentis	GroupSIB	5.19708	3.94606	1.31703	0.187829	0.977935
Bifidobacterium adolescentis atcc 15703	GroupPWD	-0.00570695	0.00791284	-0.721227	0.47077	0.977935
Bifidobacterium adolescentis atcc 15703	GroupSIB	0.00498596	0.00291691	1.70933	0.08739	0.977935
Bifidobacterium angulatum	GroupPWD	-0.180262	0.363628	-0.495731	0.620084	0.977935
Bifidobacterium angulatum	GroupSIB	-0.0363663	0.112963	-0.321931	0.747505	0.977935
Bifidobacterium animalis	GroupPWD	0.0132265	0.0601618	0.219848	0.825989	0.977935
Bifidobacterium animalis	GroupSIB	0.0050585	0.0217928	0.232118	0.816446	0.977935
Bifidobacterium bifidum	GroupPWD	-0.0530593	0.897548	-0.0591158	0.95286	0.977935
Bifidobacterium bifidum	GroupSIB	0.32775	0.271661	1.20647	0.227637	0.977935
Bifidobacterium longum	GroupPWD	-5.8509	4.89289	-1.1958	0.231776	0.977935
Bifidobacterium longum	GroupSIB	1.00226	1.52991	0.655107	0.512399	0.977935
Bifidobacterium longum subsp. infantis	GroupPWD	-0.0580508	0.287026	-0.202249	0.839722	0.977935
Bifidobacterium longum subsp. infantis	GroupSIB	0.224675	0.105807	2.12345	0.033716	0.977935
Bifidobacterium pseudolongum	GroupPWD	0.00201745	0.0329953	0.0611434	0.951245	0.977935
Bifidobacterium pseudolongum	GroupSIB	0.00330568	0.0118735	0.278407	0.7807	0.977935
Bilophila_u_s	GroupPWD	-0.00648527	0.0117012	-0.554237	0.579417	0.977935
Bilophila_u_s	GroupSIB	-0.0052324	0.00365768	-1.43052	0.152567	0.977935
Blautia_u_s	GroupPWD	35.682	16.5306	2.15853	0.0308863	0.977935
Blautia_u_s	GroupSIB	5.75698	5.54082	1.03901	0.2988	0.977935
Blautia ic1272	GroupPWD	0.0147966	0.00979792	1.51018	0.130997	0.977935
Blautia ic1272	GroupSIB	-0.00117785	0.00361181	-0.32611	0.744341	0.977935
Blautia obeum	GroupPWD	0.0125321	0.00815375	1.53698	0.124299	0.977935
Blautia obeum	GroupSIB	0.00318171	0.00272481	1.16768	0.242934	0.977935
Blautia producta	GroupSIB	0.0215246	0.0393204	0.547415	0.584094	0.977935
Blautia sp. ye58	GroupPWD	-0.0451085	0.488304	-0.0923777	0.926398	0.977935
Blautia sp. ye58	GroupSIB	-0.175392	0.16227	-1.08086	0.279758	0.977935
Brachybacterium conglomeratum	GroupPWD	-0.00304046	0.00204469	-1.487	0.137014	0.977935
Brachybacterium conglomeratum	GroupSIB	0.000868459	0.000734873	1.18178	0.237293	0.977935
Brevundimonas_u_s	GroupPWD	-0.0037559	0.00389559	-0.964144	0.334974	0.977935
Brevundimonas_u_s	GroupSIB	-0.00067431	0.00142169	-0.474302	0.635285	0.977935
Bryobacter soil bacterium clone	GroupPWD	0.00048296	0.000898841	0.537315	0.59105	0.977935
Bryobacter soil bacterium clone	GroupSIB	0.000579211	0.00031864	1.81776	0.069101	0.977935
Bulleidia moorei	GroupPWD	0.000932339	0.00205807	0.453016	0.650538	0.977935
Bulleidia moorei	GroupSIB	0.000174066	0.000736469	0.236353	0.813159	0.977935
Butyricicoccus_u_s	GroupPWD	0.0529735	0.0412569	1.28399	0.199145	0.977935
Butyricicoccus_u_s	GroupSIB	-0.00935074	0.0149019	-0.627486	0.530341	0.977935
Butyricimonas_u_s	GroupPWD	0.00735148	0.0174446	0.421419	0.673449	0.977935
Butyricimonas_u_s	GroupSIB	-0.00475713	0.00585419	-0.812603	0.416446	0.977935
Butyrivibrio_u_s	GroupPWD	-0.0123251	0.0216978	-0.568034	0.570012	0.977935
Butyrivibrio_u_s	GroupSIB	-0.00769608	0.00771522	-0.997519	0.318513	0.977935
Candidatus amoebophilus	GroupPWD	0.00481481	0.00628901	0.76559	0.44392	0.977935
Candidatus amoebophilus	GroupSIB	-0.00128797	0.00230936	-0.557717	0.577037	0.977935
Candidatus soleaferr	GroupSIB	-0.0005407	0.00107091	-0.504898	0.61363	0.977935
Candidatus solibacte	GroupPWD	-0.000309779	0.00369934	-0.083739	0.933264	0.977935
Candidatus solibacte	GroupSIB	-0.00206156	0.00127562	-1.61612	0.106069	0.977935
Carnobacterium_u_s	GroupPWD	0.00311918	0.00725883	0.429708	0.667408	0.977935
Carnobacterium_u_s	GroupSIB	-0.000522927	0.00246779	-0.211901	0.832184	0.977935
Catenibacterium_u_s	GroupPWD	0.402735	1.02401	0.393291	0.694105	0.977935
Catenibacterium_u_s	GroupSIB	0.154191	0.336012	0.458884	0.646317	0.977935
Catenisphaera_u_s	GroupPWD	0.0224706	0.0152696	1.47159	0.141133	0.977935
Catenisphaera_u_s	GroupSIB	0.00241108	0.00517727	0.465706	0.641426	0.977935
Cc_115_u_s	GroupPWD	0.000203471	0.00275236	0.073926	0.941069	0.977935
Cc_115_u_s	GroupSIB	0.000254684	0.000983148	0.259049	0.795597	0.977935
Christensenella_u_s	GroupPWD	0.000515572	0.00838095	0.0615171	0.950947	0.977935
Christensenella_u_s	GroupSIB	-0.0038235	0.00298696	-1.28006	0.200522	0.977935
Christensenellaceae_u_s	GroupPWD	-0.620245	0.402145	-1.54234	0.122991	0.977935
Christensenellaceae_u_s	GroupSIB	-0.0990923	0.142413	-0.695811	0.486547	0.977935
Clostridia_u_s	GroupPWD	0.00236032	0.0017491	1.34945	0.177192	0.977935
Clostridia_u_s	GroupSIB	-7.47e-05	0.000644771	-0.115833	0.907785	0.977935
Clostridiaceae 1_u_s	GroupPWD	-0.0991514	0.0712837	-1.39094	0.164244	0.977935
Clostridiaceae 1_u_s	GroupSIB	-0.0157647	0.0262773	-0.599936	0.548549	0.977935
Clostridiales_u_s	GroupPWD	0.000465807	0.00571856	0.0814554	0.93508	0.977935
Clostridiales_u_s	GroupSIB	-0.00126558	0.00210803	-0.600361	0.548266	0.977935
Clostridiales vadinbb60 group_u_s	GroupPWD	0.00655969	0.0125719	0.521776	0.601827	0.977935
Clostridiales vadinbb60 group_u_s	GroupSIB	-0.00391871	0.00444579	-0.881442	0.378079	0.977935
Clostridioides difficile	GroupPWD	0.869796	1.07371	0.810087	0.41789	0.977935
Clostridioides difficile	GroupSIB	-0.217377	0.338812	-0.641586	0.521142	0.977935
Clostridium_u_s	GroupPWD	-0.577292	1.44135	-0.40052	0.688773	0.977935
Clostridium_u_s	GroupSIB	-0.520222	0.531327	-0.979099	0.327531	0.977935
Clostridium butyricum	GroupPWD	0.00329004	0.00446058	0.73758	0.460769	0.977935
Clostridium butyricum	GroupSIB	-0.00149615	0.00147969	-1.01112	0.311958	0.977935
Clostridium celatum	GroupPWD	-2.24133	3.91807	-0.572048	0.567289	0.977935
Clostridium celatum	GroupSIB	-0.577251	1.44432	-0.39967	0.6894	0.977935
Clostridium citroniae	GroupPWD	0.054554	0.0286898	1.90151	0.057235	0.977935
Clostridium citroniae	GroupSIB	0.00364728	0.00947618	0.384889	0.70032	0.977935
Clostridium hathewayi	GroupPWD	-0.0056664	0.0198398	-0.285607	0.775179	0.977935
Clostridium hathewayi	GroupSIB	-0.00851835	0.00731356	-1.16473	0.244127	0.977935
Clostridium hiranonis	GroupPWD	0.00479624	0.00389109	1.23262	0.217717	0.977935
Clostridium hiranonis	GroupSIB	-0.000875551	0.00127517	-0.686613	0.492327	0.977935
Clostridium intestinale	GroupPWD	-0.0752389	0.0926469	-0.812103	0.416732	0.977935
Clostridium intestinale	GroupSIB	-0.0195224	0.0341525	-0.571626	0.567575	0.977935
Clostridium maritimum	GroupPWD	-0.00070365	0.00198846	-0.353866	0.723439	0.977935
Clostridium maritimum	GroupSIB	-0.000524891	0.000705121	-0.744398	0.456636	0.977935
Clostridium metallolevans	GroupPWD	-0.0275823	0.0171003	-1.61297	0.106751	0.977935
Clostridium metallolevans	GroupSIB	-0.0079996	0.00606476	-1.31903	0.187159	0.977935
Clostridium neonatale	GroupPWD	-0.00680765	0.00599442	-1.13566	0.256097	0.977935
Clostridium neonatale	GroupSIB	-0.00100745	0.00220972	-0.455915	0.648451	0.977935
Clostridium perfringens	GroupPWD	-0.685632	0.512026	-1.33906	0.180552	0.977935
Clostridium perfringens	GroupSIB	-0.165012	0.188748	-0.874243	0.381986	0.977935
Clostridium ruminantium	GroupPWD	-0.0367964	0.0277025	-1.32827	0.184089	0.977935
Clostridium ruminantium	GroupSIB	0.0229047	0.010212	2.24293	0.0249014	0.977935
Clostridium sensu st_u_s	GroupPWD	-0.102589	0.824171	-0.124475	0.900939	0.977935
Clostridium sensu st_u_s	GroupSIB	-0.437837	0.303814	-1.44114	0.149546	0.977935
Collinsella_u_s	GroupPWD	-0.0376375	0.117983	-0.319007	0.749721	0.977935
Collinsella_u_s	GroupSIB	0.00528115	0.0409275	0.129037	0.897329	0.977935
Collinsella aerofaciens	GroupPWD	-1.77952	4.4692	-0.398174	0.690502	0.977935
Collinsella aerofaciens	GroupSIB	-1.52007	1.50954	-1.00697	0.313947	0.977935
Collinsella stercoris	GroupPWD	-0.0765259	0.35405	-0.216144	0.828875	0.977935
Collinsella stercoris	GroupSIB	-0.0469789	0.12724	-0.369215	0.711967	0.977935
Coprobacillus_u_s	GroupPWD	0.00204269	0.0214489	0.0952351	0.924128	0.977935
Coprobacillus_u_s	GroupSIB	0.000696292	0.00790673	0.0880632	0.929826	0.977935
Coprobacillus cateniformis	GroupPWD	0.00349453	0.0365711	0.0955544	0.923874	0.977935
Coprobacillus cateniformis	GroupSIB	-0.0014316	0.0134812	-0.106192	0.91543	0.977935
Coprococcus_u_s	GroupPWD	1.83517	1.21563	1.50965	0.131132	0.977935
Coprococcus_u_s	GroupSIB	-0.209344	0.432306	-0.484249	0.628209	0.977935
Coprococcus 1_u_s	GroupPWD	-0.0114198	0.0156357	-0.730365	0.465167	0.977935
Coprococcus 1_u_s	GroupSIB	-0.00257312	0.0057638	-0.446428	0.655288	0.977935
Coprococcus 2_u_s	GroupPWD	-0.00283568	0.00452079	-0.627253	0.530493	0.977935
Coprococcus 2_u_s	GroupSIB	-0.000744134	0.00146762	-0.507033	0.612132	0.977935
Coprococcus bacterium djf_cp64	GroupPWD	-0.000577893	0.0017054	-0.338861	0.734714	0.977935
Coprococcus bacterium djf_cp64	GroupSIB	-0.000766234	0.000601018	-1.27489	0.202347	0.977935
Coprococcus eutactus	GroupPWD	-0.118936	0.27387	-0.434279	0.664086	0.977935
Coprococcus eutactus	GroupSIB	-0.0284487	0.0973545	-0.292218	0.77012	0.977935
Coprococcus torta	GroupPWD	0.00145945	0.00182578	0.799353	0.424086	0.977935
Coprococcus torta	GroupSIB	-0.000239832	0.000641178	-0.374049	0.708368	0.977935
Coriobacteriaceae_u_s	GroupPWD	-0.0300323	0.0951536	-0.31562	0.752291	0.977935
Coriobacteriaceae_u_s	GroupSIB	0.0358153	0.0300514	1.1918	0.233338	0.977935
Coriobacteriales incertae sedis_u_s	GroupPWD	0.277309	0.181423	1.52852	0.126384	0.977935
Coriobacteriales incertae sedis_u_s	GroupSIB	0.0178898	0.0605767	0.295325	0.767746	0.977935
Corynebacterium_u_s	GroupPWD	-0.0468303	0.0965316	-0.48513	0.627584	0.977935
Corynebacterium_u_s	GroupSIB	-0.029828	0.0307437	-0.970217	0.331938	0.977935
Coxiella_u_s	GroupPWD	0.00148128	0.00835099	0.177377	0.859212	0.977935
Coxiella_u_s	GroupSIB	-0.00186496	0.0030359	-0.614303	0.539015	0.977935
Coxiellaceae_u_s	GroupPWD	-0.000939152	0.00142953	-0.656967	0.511202	0.977935
Coxiellaceae_u_s	GroupSIB	-0.000463846	0.000526967	-0.880219	0.378741	0.977935
D8a-2_u_s	GroupPWD	0.00180783	0.00251747	0.718115	0.472686	0.977935
D8a-2_u_s	GroupSIB	0.000136719	0.00088537	0.15442	0.877278	0.977935
Deferrisoma_u_s	GroupSIB	-0.000213398	0.000274861	-0.776383	0.437523	0.977935
Defluviitaleaceae uc_u_s	GroupPWD	0.00404479	0.0240656	0.168073	0.866526	0.977935
Defluviitaleaceae uc_u_s	GroupSIB	-0.00612412	0.00817763	-0.748887	0.453925	0.977935
Dehalobacterium_u_s	GroupPWD	-0.000963993	0.00404789	-0.238147	0.811767	0.977935
Dehalobacterium_u_s	GroupSIB	-0.000621605	0.00149217	-0.416577	0.676988	0.977935
Desulfurispora_u_s	GroupPWD	-0.000706679	0.00242122	-0.291869	0.770387	0.977935
Desulfurispora_u_s	GroupSIB	-0.000252215	0.000844675	-0.298594	0.76525	0.977935
Desulfuromonas_u_s	GroupPWD	0.00136945	0.00173676	0.788509	0.430399	0.977935
Desulfuromonas_u_s	GroupSIB	-0.000952956	0.00058298	-1.63463	0.102127	0.977935
Dialister_u_s	GroupPWD	-0.0412084	0.0502421	-0.820196	0.412104	0.977935
Dialister_u_s	GroupSIB	-0.0375592	0.0157709	-2.38155	0.0172401	0.977935
Dialister sp. oral clone fy011	GroupPWD	0.00935683	0.0630709	0.148354	0.882063	0.977935
Dialister sp. oral clone fy011	GroupSIB	-0.0264965	0.0232498	-1.13964	0.254435	0.977935
Dorea_u_s	GroupPWD	-0.478954	0.722902	-0.662543	0.507623	0.977935
Dorea_u_s	GroupSIB	-0.253183	0.266484	-0.950089	0.342067	0.977935
Dorea formicigenerans	GroupPWD	-0.00759433	0.00949516	-0.79981	0.423821	0.977935
Dorea formicigenerans	GroupSIB	0.00149274	0.00327857	0.455302	0.648892	0.977935
Eggerthella_u_s	GroupPWD	0.000456945	0.00431017	0.106016	0.91557	0.977935
Eggerthella_u_s	GroupSIB	0.00158941	0.00158886	1.00035	0.317143	0.977935
Eggerthella lenta	GroupPWD	-0.0642837	0.145198	-0.44273	0.657961	0.977935
Eggerthella lenta	GroupSIB	-0.0247462	0.0509882	-0.485331	0.627441	0.977935
Eggerthellaceae_u_s	GroupPWD	-0.701808	0.516755	-1.3581	0.17443	0.977935
Eggerthellaceae_u_s	GroupSIB	-0.119301	0.167869	-0.710681	0.477282	0.977935
Eisenbergiella_u_s	GroupPWD	-0.00611908	0.00578971	-1.05689	0.290563	0.977935
Eisenbergiella_u_s	GroupSIB	-0.00378539	0.00198632	-1.90573	0.0566852	0.977935
Enorma_u_s	GroupPWD	-0.0113467	0.0735754	-0.154219	0.877437	0.977935
Enorma_u_s	GroupSIB	-0.0340727	0.023791	-1.43217	0.152096	0.977935
Enterobacter aerogenes	GroupPWD	0.0197383	0.0818367	0.241191	0.809407	0.977935
Enterobacter aerogenes	GroupSIB	0.00308485	0.0298053	0.1035	0.917566	0.977935
Enterobacteriaceae_u_s	GroupSIB	0.00290542	0.0486142	0.0597647	0.952343	0.977935
Enterococcus_u_s	GroupPWD	0.109595	0.320794	0.341638	0.732624	0.977935
Enterococcus casseliflavus	GroupPWD	-0.00291314	0.0017751	-1.64111	0.100774	0.977935
Enterococcus casseliflavus	GroupSIB	6.31e-05	0.000608839	0.103626	0.917466	0.977935
Enterococcus faecalis v583 chromosome	GroupPWD	-0.00487173	0.0457848	-0.106405	0.915261	0.977935
Enterococcus faecalis v583 chromosome	GroupSIB	0.0170552	0.0166631	1.02353	0.306055	0.977935
Enterococcus faecium	GroupPWD	0.00524789	0.0113391	0.462815	0.643497	0.977935
Enterococcus faecium	GroupSIB	-0.000842913	0.00364299	-0.231379	0.81702	0.977935
Enterococcus sp. je1	GroupPWD	0.00603342	0.016058	0.375727	0.70712	0.977935
Enterococcus sp. je1	GroupSIB	-0.00155402	0.0050505	-0.307696	0.758314	0.977935
Enterococcus sulfureus	GroupPWD	0.0266397	0.106125	0.251023	0.801796	0.977935
Enterococcus sulfureus	GroupSIB	-0.00560735	0.0331669	-0.169065	0.865746	0.977935
Enterorhabdus_u_s	GroupPWD	0.0685006	0.0589859	1.1613	0.245518	0.977935
Enterorhabdus_u_s	GroupSIB	0.00649869	0.0185932	0.349519	0.7267	0.977935
Epulopiscium_u_s	GroupPWD	0.038092	0.0209397	1.81913	0.068892	0.977935
Epulopiscium_u_s	GroupSIB	0.00062965	0.00641216	0.0981962	0.921776	0.977935
Erwinia_u_s	GroupSIB	0.000517081	0.00633763	0.081589	0.934974	0.977935
Erysipelatoclostridi_u_s	GroupPWD	-0.00480356	0.0134918	-0.356035	0.721814	0.977935
Erysipelatoclostridi_u_s	GroupSIB	-0.00393348	0.00497348	-0.79089	0.429008	0.977935
Erysipelothrix_u_s	GroupPWD	0.00127835	0.00163853	0.780184	0.435283	0.977935
Erysipelotrichaceae_u_s	GroupPWD	0.517639	0.501909	1.03134	0.302381	0.977935
Erysipelotrichaceae_u_s	GroupSIB	0.0176203	0.162054	0.108732	0.913415	0.977935
Escherichia coli cft073	GroupPWD	-0.222739	0.280486	-0.794118	0.427127	0.977935
Escherichia coli cft073	GroupSIB	-0.033505	0.103396	-0.324046	0.745903	0.977935
Escherichia-shigella_u_s	GroupPWD	-0.249706	0.49489	-0.504568	0.613862	0.977935
Facklamia_u_s	GroupPWD	0.00452065	0.026772	0.168857	0.865909	0.977935
Facklamia_u_s	GroupSIB	-0.00443235	0.00941905	-0.470574	0.637945	0.977935
Faecalibacterium_u_s	GroupPWD	-0.394695	0.534081	-0.739017	0.459897	0.977935
Faecalibacterium_u_s	GroupSIB	-0.304048	0.196878	-1.54434	0.122506	0.977935
Faecalibacterium prausnitzii	GroupPWD	-4.12866	3.49783	-1.18035	0.237861	0.977935
Faecalibacterium prausnitzii	GroupSIB	-1.90098	1.28941	-1.47431	0.140399	0.977935
Faecalicoccus_u_s	GroupPWD	0.00956366	0.0157673	0.60655	0.544149	0.977935
Faecalicoccus_u_s	GroupSIB	-0.00135005	0.00551741	-0.244689	0.806697	0.977935
Faecalitalea_u_s	GroupPWD	-0.0013299	0.013765	-0.0966145	0.923033	0.977935
Faecalitalea_u_s	GroupSIB	-0.00210461	0.0050742	-0.414767	0.678312	0.977935
Faecalitalea cylindroides	GroupPWD	-0.00242234	0.008354	-0.289962	0.771845	0.977935
Faecalitalea cylindroides	GroupSIB	-0.0036676	0.00300185	-1.22178	0.221791	0.977935
Family xi_u_s	GroupPWD	-0.000580557	0.00436354	-0.133047	0.894156	0.977935
Family xi_u_s	GroupSIB	-0.000616967	0.00157329	-0.392151	0.694946	0.977935
Family xi bacterium	GroupPWD	-0.0557807	0.0369888	-1.50804	0.131544	0.977935
Family xi bacterium	GroupSIB	-0.0260451	0.0136352	-1.91014	0.0561158	0.977935
Family xiii_u_s	GroupPWD	0.0310995	0.171745	0.18108	0.856305	0.977935
Family xiii_u_s	GroupSIB	-0.0584358	0.0608253	-0.960716	0.336695	0.977935
Family xiii ad3011 g_u_s	GroupPWD	-0.0105628	0.0176553	-0.598282	0.549652	0.977935
Family xiii ad3011 g_u_s	GroupSIB	-0.00555433	0.00650312	-0.854102	0.393048	0.977935
Family xiii ucg-002_u_s	GroupPWD	0.0175272	0.0119385	1.46813	0.14207	0.977935
Family xiii ucg-002_u_s	GroupSIB	-0.00123029	0.00413424	-0.297585	0.76602	0.977935
Family xiv_u_s	GroupPWD	-0.000285279	0.00125064	-0.228107	0.819563	0.977935
Family xiv_u_s	GroupSIB	0.00100062	0.000456134	2.1937	0.0282572	0.977935
Ferrithrix_u_s	GroupPWD	-0.00206368	0.00439823	-0.469207	0.638922	0.977935
Ferrithrix_u_s	GroupSIB	0.00210351	0.00146221	1.43859	0.150268	0.977935
Filifactor_u_s	GroupPWD	0.00607859	0.0204814	0.296786	0.76663	0.977935
Filifactor_u_s	GroupSIB	-0.00623194	0.00670752	-0.929097	0.352839	0.977935
Finegoldia_u_s	GroupPWD	-0.699415	0.391947	-1.78446	0.0743484	0.977935
Finegoldia_u_s	GroupSIB	-0.172251	0.125092	-1.377	0.168513	0.977935
Flammeovirgaceae_u_s	GroupPWD	0.00149511	0.00140475	1.06432	0.287185	0.977935
Fulvimarina_u_s	GroupPWD	0.00228663	0.00172679	1.32421	0.185434	0.977935
Fulvimarina_u_s	GroupSIB	0.00149252	0.000636547	2.34472	0.0190413	0.977935
Fusibacter_u_s	GroupPWD	0.00111529	0.00299488	0.372399	0.709596	0.977935
Fusibacter_u_s	GroupSIB	-0.00181069	0.000999962	-1.81076	0.0701783	0.977935
Fusicatenibacter_u_s	GroupPWD	-0.654468	2.95609	-0.221397	0.824783	0.977935
Fusicatenibacter_u_s	GroupSIB	-0.127132	1.0897	-0.116666	0.907124	0.977935
Gammaproteobacteria_u_s	GroupPWD	-0.00131796	0.00289246	-0.455654	0.648639	0.977935
Gammaproteobacteria_u_s	GroupSIB	-0.00057547	0.00103256	-0.557323	0.577307	0.977935
Garciella_u_s	GroupPWD	-0.000711644	0.00147349	-0.482964	0.629121	0.977935
Garciella_u_s	GroupSIB	0.00045966	0.000543174	0.846249	0.397414	0.977935
Gelria_u_s	GroupPWD	0.000957003	0.00176654	0.54174	0.587997	0.977935
Gelria_u_s	GroupSIB	0.000668937	0.000629713	1.06229	0.288104	0.977935
Gemella_u_s	GroupPWD	0.000295952	0.00251022	0.117899	0.906148	0.977935
Gemella_u_s	GroupSIB	-0.00136324	0.000892764	-1.52699	0.126763	0.977935
Glaciecola_u_s	GroupPWD	0.000324244	0.00162111	0.200014	0.841469	0.977935
Glaciecola_u_s	GroupSIB	-0.00053871	0.000597588	-0.901473	0.367337	0.977935
Gordonibacter_u_s	GroupPWD	-0.000929449	0.00460542	-0.201816	0.84006	0.977935
Gordonibacter_u_s	GroupSIB	0.000455475	0.00168717	0.269964	0.787188	0.977935
Granulicatella_u_s	GroupPWD	0.0075832	0.0107808	0.703396	0.481809	0.977935
Granulicatella_u_s	GroupSIB	0.00110061	0.00351318	0.313281	0.754067	0.977935
Haemophilus_u_s	GroupPWD	0.00457198	0.00556716	0.82124	0.411509	0.977935
Haemophilus_u_s	GroupSIB	-0.00187038	0.00205222	-0.911392	0.362089	0.977935
Halocella_u_s	GroupSIB	-0.000274846	0.000460852	-0.596387	0.550917	0.977935
Haloplasma_u_s	GroupPWD	0.00384486	0.0033642	1.14287	0.253091	0.977935
Haloplasma_u_s	GroupSIB	-0.000188703	0.00121914	-0.154783	0.876992	0.977935
Helicobacteraceae_u_s	GroupPWD	0.000122672	0.00155897	0.0786879	0.937281	0.977935
Helicobacteraceae_u_s	GroupSIB	0.000294093	0.000574682	0.51175	0.608826	0.977935
Holdemanella_u_s	GroupPWD	4.60575	2.63119	1.75044	0.0800425	0.977935
Holdemanella_u_s	GroupSIB	0.50516	0.838389	0.602537	0.546817	0.977935
Holdemania_u_s	GroupPWD	-0.0113353	0.00824349	-1.37506	0.169112	0.977935
Holdemania_u_s	GroupSIB	-0.00179812	0.0030388	-0.591721	0.554037	0.977935
Howardella_u_s	GroupSIB	0.00810763	0.0159711	0.507644	0.611703	0.977935
Intestinibacter_u_s	GroupPWD	-0.151012	0.133771	-1.12889	0.258944	0.977935
Intrasporangiaceae_u_s	GroupPWD	-0.000884388	0.00228656	-0.386777	0.698921	0.977935
Intrasporangiaceae_u_s	GroupSIB	0.00186569	0.000811276	2.29969	0.0214655	0.977935
Kd3-93_u_s	GroupPWD	-0.0023569	0.00299677	-0.786481	0.431586	0.977935
Kd3-93_u_s	GroupSIB	0.002265	0.00100806	2.24689	0.0246473	0.977935
Kitasatospora_u_s	GroupPWD	-0.00865017	0.015451	-0.559846	0.575585	0.977935
Kitasatospora_u_s	GroupSIB	0.00497393	0.00492227	1.0105	0.312258	0.977935
Lachnoclostridium_u_s	GroupPWD	0.160172	0.205788	0.778338	0.43637	0.977935
Lachnoclostridium_u_s	GroupSIB	0.0159677	0.0758595	0.210491	0.833284	0.977935
Lachnoclostridium 5_u_s	GroupPWD	-0.000151531	0.00111935	-0.135374	0.892316	0.977935
Lachnoclostridium 5_u_s	GroupSIB	-0.000383101	0.000412625	-0.928448	0.353175	0.977935
Lachnoclostridium scindens	GroupPWD	0.14713	0.191016	0.770249	0.441152	0.977935
Lachnoclostridium scindens	GroupSIB	-0.0254912	0.0668183	-0.3815	0.702832	0.977935
Lachnospira_u_s	GroupPWD	-0.0606665	0.0798642	-0.75962	0.447482	0.977935
Lachnospira_u_s	GroupSIB	-0.032937	0.0268433	-1.22701	0.219818	0.977935
Lachnospiraceae_u_s	GroupPWD	2.41481	2.50071	0.965652	0.334219	0.977935
Lachnospiraceae_u_s	GroupSIB	-0.309994	0.89743	-0.345424	0.729775	0.977935
Lachnospiraceae ac20_u_s	GroupPWD	0.0181379	0.0608088	0.298278	0.765491	0.977935
Lachnospiraceae ac20_u_s	GroupSIB	0.00119945	0.0191176	0.0627403	0.949973	0.977935
Lachnospiraceae fcs0_u_s	GroupPWD	0.0599374	0.107681	0.556618	0.577789	0.977935
Lachnospiraceae fcs0_u_s	GroupSIB	-0.0343159	0.0390633	-0.878469	0.379689	0.977935
Lachnospiraceae fe20_u_s	GroupPWD	0.00426938	0.00589213	0.72459	0.468703	0.977935
Lachnospiraceae fe20_u_s	GroupSIB	0.00140255	0.00217202	0.645734	0.518452	0.977935
Lachnospiraceae nc20_u_s	GroupPWD	-0.268892	0.347046	-0.7748	0.438458	0.977935
Lachnospiraceae nc20_u_s	GroupSIB	-0.0994301	0.127932	-0.777212	0.437033	0.977935
Lachnospiraceae nd30_u_s	GroupPWD	-0.0746344	0.0424207	-1.75939	0.0785118	0.977935
Lachnospiraceae nd30_u_s	GroupSIB	-0.0258631	0.0156375	-1.65391	0.0981458	0.977935
Lachnospiraceae nk3a_u_s	GroupPWD	0.0433736	0.0259006	1.67462	0.094009	0.977935
Lachnospiraceae nk3a_u_s	GroupSIB	0.0081443	0.00836363	0.973776	0.330168	0.977935
Lachnospiraceae nk4a_u_s	GroupPWD	-0.100369	0.096582	-1.03921	0.298707	0.977935
Lachnospiraceae nk4a_u_s	GroupSIB	-0.0199671	0.035603	-0.560824	0.574917	0.977935
Lachnospiraceae nk4a rumen bacterium rfn1	GroupPWD	0.110224	0.0902837	1.22086	0.22214	0.977935
Lachnospiraceae nk4a rumen bacterium rfn1	GroupSIB	0.0109435	0.0291235	0.375763	0.707093	0.977935
Lachnospiraceae ucg_u_s	GroupPWD	0.244785	0.286917	0.853156	0.393573	0.977935
Lachnospiraceae ucg_u_s	GroupSIB	-0.0365404	0.0895538	-0.408027	0.683254	0.977935
Lachnospiraceae xpb1_u_s	GroupPWD	-0.00608404	0.0169622	-0.358682	0.719833	0.977935
Lachnospiraceae xpb1_u_s	GroupSIB	-0.00881914	0.00625278	-1.41044	0.158411	0.977935
Lactobacillaceae_u_s	GroupPWD	0.0185239	0.0125738	1.47321	0.140693	0.977935
Lactobacillaceae_u_s	GroupSIB	-0.00325317	0.00463509	-0.701858	0.482768	0.977935
Lactobacillales_u_s	GroupPWD	-0.00103413	0.00287521	-0.359671	0.719093	0.977935
Lactobacillales_u_s	GroupSIB	0.000601613	0.00105989	0.567618	0.570294	0.977935
Lactobacillus_u_s	GroupPWD	-0.357476	0.330459	-1.08176	0.279361	0.977935
Lactobacillus_u_s	GroupSIB	0.207337	0.118479	1.74999	0.0801196	0.977935
Lactobacillus sp. ra2113	GroupPWD	-0.00175439	0.00194421	-0.902366	0.366863	0.977935
Lactobacillus sp. ra2113	GroupSIB	0.000696495	0.000716696	0.971815	0.331143	0.977935
Lactobacillus zeae	GroupPWD	0.0160524	0.00943971	1.70052	0.0890336	0.977935
Lactobacillus zeae	GroupSIB	0.00183826	0.00330927	0.555487	0.578561	0.977935
Lactococcus_u_s	GroupPWD	0.588207	2.57814	0.228152	0.819528	0.977935
Lactococcus_u_s	GroupSIB	0.0752875	0.93301	0.0806931	0.935686	0.977935
Legionella_u_s	GroupPWD	0.00174124	0.00206305	0.844016	0.39866	0.977935
Legionella_u_s	GroupSIB	-0.00050169	0.000760502	-0.659683	0.509458	0.977935
Leuconostoc_u_s	GroupPWD	-0.049088	0.0317318	-1.54696	0.121872	0.977935
Leuconostoc_u_s	GroupSIB	-0.0163389	0.0116973	-1.39681	0.162471	0.977935
Leuconostoc mesenteroides	GroupPWD	-0.00357218	0.00304106	-1.17465	0.240135	0.977935
Leuconostoc mesenteroides	GroupSIB	-0.00033362	0.001112	-0.300017	0.764164	0.977935
Lysinibacillus_u_s	GroupPWD	0.00294174	0.00121518	2.42083	0.0154852	0.977935
Lysinibacillus_u_s	GroupSIB	0.000372154	0.000420938	0.884104	0.37664	0.977935
Lysinibacillus boronitolerans	GroupPWD	0.000866546	0.00269479	0.321563	0.747784	0.977935
Lysinibacillus boronitolerans	GroupSIB	0.000382591	0.000938719	0.407567	0.683592	0.977935
Lysobacter_u_s	GroupPWD	0.00165683	0.00161373	1.02671	0.304557	0.977935
Lysobacter_u_s	GroupSIB	-3.66e-05	0.000594871	-0.0614647	0.950989	0.977935
Marinimicrobia (sar406 clade)_u_s	GroupPWD	-0.00250103	0.00186454	-1.34137	0.179801	0.977935
Marinimicrobia (sar406 clade)_u_s	GroupSIB	0.000682314	0.000687325	0.99271	0.320851	0.977935
Mariprofundus_u_s	GroupPWD	0.00378733	0.00548313	0.690724	0.489739	0.977935
Mariprofundus_u_s	GroupSIB	-0.000409972	0.00178196	-0.230068	0.818039	0.977935
Marvinbryantia_u_s	GroupPWD	0.109922	0.081682	1.34573	0.178391	0.977935
Marvinbryantia_u_s	GroupSIB	0.0066881	0.0301104	0.222119	0.824221	0.977935
Methanobrevibacter_u_s	GroupPWD	-0.511756	0.599112	-0.854191	0.392999	0.977935
Methanobrevibacter_u_s	GroupSIB	-0.160865	0.19127	-0.841033	0.400329	0.977935
Microbacterium laevaniformans	GroupPWD	-0.000293753	0.00259278	-0.113296	0.909796	0.977935
Microbacterium laevaniformans	GroupSIB	-0.000596813	0.000955778	-0.624426	0.532348	0.977935
Micrococcaceae_u_s	GroupPWD	-0.0104424	0.0103677	-1.00721	0.313835	0.977935
Micrococcaceae_u_s	GroupSIB	0.00169811	0.00382183	0.444318	0.656813	0.977935
Mogibacterium_u_s	GroupPWD	-0.003277	0.0144939	-0.226095	0.821128	0.977935
Mogibacterium_u_s	GroupSIB	-0.00339843	0.00472568	-0.719142	0.472054	0.977935
Mollicutes_u_s	GroupPWD	0.0180706	0.0139343	1.29684	0.194686	0.977935
Mollicutes_u_s	GroupSIB	0.00452409	0.0051366	0.880756	0.37845	0.977935
Moryella_u_s	GroupPWD	0.121136	0.0625041	1.93805	0.0526175	0.977935
Moryella_u_s	GroupSIB	0.0162933	0.0214586	0.75929	0.447679	0.977935
Nesterenkonia_u_s	GroupPWD	-0.00314927	0.00180425	-1.74548	0.0809019	0.977935
Nesterenkonia_u_s	GroupSIB	0.00065407	0.000635541	1.02916	0.303407	0.977935
Nitrospira_u_s	GroupPWD	-0.000651807	0.00139106	-0.468569	0.639378	0.977935
Nitrospira_u_s	GroupSIB	-0.000160799	0.000512786	-0.313579	0.753841	0.977935
Nocardia_u_s	GroupPWD	-0.0031756	0.00221581	-1.43316	0.151812	0.977935
Nocardia_u_s	GroupSIB	0.000948482	0.000801932	1.18275	0.23691	0.977935
Nonomuraea roseoviolacea	GroupPWD	-0.0013368	0.00179336	-0.745414	0.456022	0.977935
Nonomuraea roseoviolacea	GroupSIB	0.000485036	0.000633219	0.765985	0.443685	0.977935
Odoribacter_u_s	GroupPWD	-0.0237956	0.029755	-0.799716	0.423876	0.977935
Odoribacter_u_s	GroupSIB	-0.0174659	0.0109686	-1.59235	0.111306	0.977935
Olsenella_u_s	GroupPWD	-0.000522424	0.00199277	-0.262159	0.793199	0.977935
Olsenella_u_s	GroupSIB	-0.000593922	0.000732027	-0.811339	0.417171	0.977935
Oribacterium_u_s	GroupPWD	0.00761114	0.0381866	0.199314	0.842017	0.977935
Oribacterium_u_s	GroupSIB	-0.0203084	0.0136164	-1.49146	0.13584	0.977935
Oscillospira_u_s	GroupPWD	-0.114448	0.220911	-0.518071	0.604409	0.977935
Oscillospira_u_s	GroupSIB	-0.0724018	0.0809491	-0.894411	0.371102	0.977935
Oscillospira guilliermondii	GroupPWD	-0.00328566	0.0039465	-0.832552	0.405098	0.977935
Oscillospira guilliermondii	GroupSIB	-0.000943054	0.0014548	-0.648237	0.516832	0.977935
Oscillospira sp. clone-3	GroupPWD	-0.000149067	0.00120276	-0.123937	0.901365	0.977935
Oscillospira sp. clone-3	GroupSIB	-0.000243778	0.00043398	-0.561727	0.574302	0.977935
Oxobacter_u_s	GroupPWD	-0.000580567	0.00168338	-0.344881	0.730184	0.977935
Oxobacter_u_s	GroupSIB	-0.000355118	0.000620546	-0.572267	0.567141	0.977935
Papillibacter_u_s	GroupPWD	-0.000420855	0.00115094	-0.365662	0.714618	0.977935
Papillibacter_u_s	GroupSIB	-0.000548652	0.000411468	-1.3334	0.1824	0.977935
Parabacteroides_u_s	GroupPWD	0.01114	0.0982999	0.113327	0.909771	0.977935
Parabacteroides_u_s	GroupSIB	-0.030111	0.0362363	-0.830962	0.405995	0.977935
Parabacteroides distasonis	GroupPWD	-0.143323	0.250578	-0.571971	0.567342	0.977935
Parabacteroides distasonis	GroupSIB	-0.08715	0.0784256	-1.11124	0.266463	0.977935
Paraclostridium bifermentans	GroupPWD	-0.0991136	0.68496	-0.1447	0.884948	0.977935
Paraclostridium bifermentans	GroupSIB	-0.279047	0.219913	-1.2689	0.204478	0.977935
Parvimonas_u_s	GroupSIB	-0.00117569	0.00218087	-0.53909	0.589825	0.977935
Pediococcus_u_s	GroupPWD	-0.0194449	0.0194053	-1.00204	0.316325	0.977935
Pediococcus_u_s	GroupSIB	0.0140154	0.00694095	2.01923	0.0434631	0.977935
Peh08_u_s	GroupPWD	0.00158415	0.0126712	0.12502	0.900507	0.977935
Peh08_u_s	GroupSIB	0.00436231	0.00395691	1.10245	0.270265	0.977935
Peptoclostridium_u_s	GroupPWD	-0.733984	0.920556	-0.797327	0.425261	0.977935
Peptoclostridium_u_s	GroupSIB	-0.190514	0.339345	-0.561418	0.574513	0.977935
Peptoclostridium sp. 6-14	GroupPWD	-0.0048021	0.00272533	-1.76203	0.078065	0.977935
Peptoclostridium sp. 6-14	GroupSIB	-0.000519127	0.00100464	-0.51673	0.605344	0.977935
Peptococcaceae_u_s	GroupPWD	0.000643668	0.00190301	0.338237	0.735184	0.977935
Peptococcaceae_u_s	GroupSIB	4.78e-05	0.000701506	0.0681627	0.945656	0.977935
Peptoniphilus_u_s	GroupPWD	-0.426707	0.199174	-2.14238	0.0321632	0.977935
Peptoniphilus_u_s	GroupSIB	-0.113871	0.0617649	-1.84362	0.0652389	0.977935
Peptostreptococcaceae_u_s	GroupPWD	-3.38491	5.09231	-0.66471	0.506236	0.977935
Peptostreptococcaceae_u_s	GroupSIB	-2.04438	1.71341	-1.19317	0.232804	0.977935
Peptostreptococcus_u_s	GroupPWD	0.0984363	0.517738	0.190127	0.849209	0.977935
Peptostreptococcus_u_s	GroupSIB	-0.176199	0.190854	-0.923215	0.355895	0.977935
Peptostreptococcus anaerobius	GroupPWD	0.0322972	0.0283518	1.13916	0.254636	0.977935
Peptostreptococcus anaerobius	GroupSIB	0.00401024	0.00966009	0.415135	0.678043	0.977935
Ph2_u_s	GroupPWD	-0.0110418	0.0126927	-0.869936	0.384336	0.977935
Ph2_u_s	GroupSIB	-0.00652684	0.00467891	-1.39495	0.163031	0.977935
Phascolarctobacteriu_u_s	GroupPWD	-0.0854015	0.0947354	-0.901474	0.367336	0.977935
Phascolarctobacteriu_u_s	GroupSIB	-0.0411115	0.0328359	-1.25203	0.210559	0.977935
Phascolarctobacterium_u_s	GroupPWD	-0.00272706	0.0054642	-0.499078	0.617725	0.977935
Phascolarctobacterium_u_s	GroupSIB	-0.00234562	0.00201427	-1.1645	0.24422	0.977935
Pilimelia_u_s	GroupPWD	-0.00123139	0.00132591	-0.928714	0.353037	0.977935
Pilimelia_u_s	GroupSIB	0.00028986	0.000466823	0.62092	0.534652	0.977935
Porphyromonadaceae_u_s	GroupPWD	0.000695406	0.00414858	0.167625	0.866878	0.977935
Porphyromonadaceae_u_s	GroupSIB	-0.00165296	0.00152929	-1.08087	0.279757	0.977935
Prevotella_u_s	GroupPWD	-0.0211459	0.0224836	-0.940501	0.34696	0.977935
Prevotella_u_s	GroupSIB	-0.0151635	0.00828814	-1.82954	0.0673191	0.977935
Prevotella copri	GroupPWD	0.0432867	0.0316628	1.36711	0.171589	0.977935
Prevotella copri	GroupSIB	-0.00115129	0.0107947	-0.106653	0.915064	0.977935
Probable genus 10_u_s	GroupPWD	-0.00764629	0.0173818	-0.439901	0.660009	0.977935
Probable genus 10_u_s	GroupSIB	0.000750628	0.00640746	0.117149	0.906742	0.977935
Proteiniborus_u_s	GroupSIB	-0.00185175	0.000971929	-1.90523	0.05675	0.977935
Pseudobutyrivibrio_u_s	GroupPWD	-0.018775	0.0112569	-1.66786	0.0953427	0.977935
Pseudobutyrivibrio_u_s	GroupSIB	-0.000816945	0.00384712	-0.212352	0.831832	0.977935
Pseudoclavibacter_u_s	GroupPWD	-0.0043677	0.00330015	-1.32348	0.185675	0.977935
Pseudoclavibacter_u_s	GroupSIB	0.000862171	0.001186	0.726955	0.467253	0.977935
Pseudomonas symbiont tw-6	GroupPWD	0.000330157	0.00370351	0.089147	0.928965	0.977935
Pseudomonas symbiont tw-6	GroupSIB	-0.00146929	0.00125057	-1.1749	0.240036	0.977935
Pseudonocardia_u_s	GroupPWD	-0.00504337	0.00588801	-0.856549	0.391694	0.977935
Pseudonocardia_u_s	GroupSIB	0.00330155	0.00200233	1.64886	0.0991766	0.977935
Pseudoramibacter_eub_u_s	GroupPWD	-0.0228681	0.070299	-0.325297	0.744956	0.977935
Pseudoramibacter_eub_u_s	GroupSIB	-0.0172628	0.0244256	-0.70675	0.479722	0.977935
Renibacterium_u_s	GroupPWD	-0.000657231	0.00160614	-0.409198	0.682394	0.977935
Renibacterium_u_s	GroupSIB	0.000607642	0.000565482	1.07456	0.282574	0.977935
Rhodobacter_u_s	GroupPWD	0.00304633	0.00162694	1.87243	0.0611467	0.977935
Rikenellaceae_u_s	GroupSIB	-0.0222514	0.0237546	-0.93672	0.348903	0.977935
Robinsoniella_u_s	GroupPWD	0.000213571	0.00142746	0.149616	0.881067	0.977935
Robinsoniella_u_s	GroupSIB	-0.000162665	0.000427633	-0.380386	0.703659	0.977935
Romboutsia_u_s	GroupPWD	-0.0811481	0.0704421	-1.15198	0.249328	0.977935
Romboutsia_u_s	GroupSIB	0.0134742	0.0259671	0.518895	0.603834	0.977935
Roseburia_u_s	GroupPWD	-1.05846	0.784941	-1.34846	0.177512	0.977935
Roseburia_u_s	GroupSIB	-0.148149	0.281682	-0.525946	0.598926	0.977935
Roseburia faecis	GroupPWD	-0.0974227	0.0599155	-1.626	0.103949	0.977935
Roseburia faecis	GroupSIB	-0.00765805	0.0208315	-0.367618	0.713158	0.977935
Rothia aeria	GroupPWD	-0.000642828	0.00104932	-0.612617	0.54013	0.977935
Rothia aeria	GroupSIB	0.000412529	0.000386809	1.06649	0.286201	0.977935
Rothia dentocariosa	GroupPWD	0.00122099	0.0037498	0.325615	0.744716	0.977935
Rothia dentocariosa	GroupSIB	-0.000302884	0.00133654	-0.226618	0.820721	0.977935
Rothia mucilaginosa	GroupPWD	-0.0266073	0.0488746	-0.5444	0.586167	0.977935
Rothia mucilaginosa	GroupSIB	-0.00273448	0.0169384	-0.161437	0.871749	0.977935
Rs-m47_u_s	GroupPWD	-0.000491689	0.00196846	-0.249783	0.802755	0.977935
Rs-m47_u_s	GroupSIB	0.000715218	0.000716473	0.998247	0.318159	0.977935
Ruminiclostridium_u_s	GroupPWD	0.00170987	0.00155771	1.09768	0.272343	0.977935
Ruminiclostridium_u_s	GroupSIB	-0.000192131	0.000537628	-0.357368	0.720816	0.977935
Ruminiclostridium 1_u_s	GroupPWD	-0.000616033	0.000928264	-0.663639	0.506921	0.977935
Ruminiclostridium 1_u_s	GroupSIB	-0.000281211	0.000318175	-0.883823	0.376792	0.977935
Ruminiclostridium 5_u_s	GroupPWD	0.106175	0.101491	1.04615	0.29549	0.977935
Ruminiclostridium 5_u_s	GroupSIB	0.00597734	0.0327876	0.182305	0.855343	0.977935
Ruminiclostridium 6_u_s	GroupPWD	0.00340375	0.00214254	1.58865	0.112138	0.977935
Ruminiclostridium 6_u_s	GroupSIB	0.000942826	0.000789803	1.19375	0.232576	0.977935
Ruminiclostridium 9_u_s	GroupPWD	-0.0144238	0.0218307	-0.660711	0.508798	0.977935
Ruminiclostridium 9_u_s	GroupSIB	-0.00580976	0.00725357	-0.800952	0.423159	0.977935
Ruminococcaceae_u_s	GroupPWD	-0.271593	1.09508	-0.248011	0.804126	0.977935
Ruminococcaceae_u_s	GroupSIB	-0.248219	0.357707	-0.693918	0.487734	0.977935
Ruminococcaceae nk4a_u_s	GroupPWD	-0.0704369	0.114626	-0.614492	0.53889	0.977935
Ruminococcaceae nk4a_u_s	GroupSIB	0.00220185	0.0366581	0.0600645	0.952104	0.977935
Ruminococcaceae ucg_u_s	GroupPWD	-0.508013	0.619191	-0.820447	0.411962	0.977935
Ruminococcaceae ucg_u_s	GroupSIB	-0.140618	0.227809	-0.617262	0.537062	0.977935
Ruminococcaceae ucg sp. 6-13	GroupPWD	-0.00288082	0.00345381	-0.834097	0.404226	0.977935
Ruminococcus_u_s	GroupPWD	0.898578	3.11148	0.288795	0.772738	0.977935
Ruminococcus_u_s	GroupSIB	0.315398	1.00111	0.315048	0.752725	0.977935
Ruminococcus 1_u_s	GroupPWD	-0.173474	0.160952	-1.0778	0.281123	0.977935
Ruminococcus 1_u_s	GroupSIB	-0.047697	0.0550926	-0.86576	0.386622	0.977935
Ruminococcus 2_u_s	GroupPWD	-0.025289	0.132935	-0.190237	0.849124	0.977935
Ruminococcus 2_u_s	GroupSIB	0.0795303	0.0490037	1.62295	0.104601	0.977935
Ruminococcus bromii	GroupPWD	0.025357	0.0749973	0.338105	0.735284	0.977935
Ruminococcus bromii	GroupSIB	0.0226053	0.0276463	0.817662	0.41355	0.977935
Ruminococcus callidus	GroupPWD	0.00840733	0.0141073	0.595956	0.551205	0.977935
Ruminococcus callidus	GroupSIB	0.000428033	0.00403475	0.106087	0.915514	0.977935
Ruminococcus flavefaciens	GroupPWD	-0.000516013	0.00405968	-0.127107	0.898856	0.977935
Ruminococcus flavefaciens	GroupSIB	-0.000812414	0.00145987	-0.556498	0.577871	0.977935
Salibacterium_u_s	GroupPWD	-0.00136427	0.00227135	-0.600641	0.548079	0.977935
Salibacterium_u_s	GroupSIB	0.000560126	0.000837288	0.668976	0.503511	0.977935
Sarcina_u_s	GroupPWD	0.0747292	0.735823	0.101559	0.919107	0.977935
Sarcina_u_s	GroupSIB	-0.231842	0.261818	-0.885509	0.375882	0.977935
Sbr2076_u_s	GroupPWD	0.000736843	0.0029002	0.254066	0.799444	0.977935
Sbr2076_u_s	GroupSIB	-0.00113248	0.00101831	-1.11212	0.266087	0.977935
Scardovia_u_s	GroupPWD	0.00525004	0.00633214	0.82911	0.407042	0.977935
Scardovia_u_s	GroupSIB	0.0037956	0.00214965	1.76569	0.0774485	0.977935
Seep-srb1_u_s	GroupPWD	-0.0013007	0.00150846	-0.862271	0.388538	0.977935
Seep-srb1_u_s	GroupSIB	0.000716012	0.000556065	1.28764	0.197871	0.977935
Selenomonas_u_s	GroupPWD	-0.0025257	0.00396647	-0.636761	0.52428	0.977935
Selenomonas_u_s	GroupSIB	-0.000306724	0.00124878	-0.24562	0.805977	0.977935
Sellimonas_u_s	GroupPWD	0.135971	0.10857	1.25238	0.210431	0.977935
Sellimonas_u_s	GroupSIB	0.0143159	0.0400222	0.357699	0.720568	0.977935
Senegalimassilia_u_s	GroupPWD	0.059207	0.171225	0.345784	0.729505	0.977935
Senegalimassilia_u_s	GroupSIB	0.00779442	0.0613159	0.127119	0.898846	0.977935
Serratia marcescens	GroupPWD	-0.0016416	0.00356812	-0.460074	0.645463	0.977935
Serratia marcescens	GroupSIB	0.000115007	0.00129971	0.0884869	0.92949	0.977935
Sharpea_u_s	GroupPWD	0.017985	0.0402021	0.447365	0.654612	0.977935
Sharpea_u_s	GroupSIB	0.00576146	0.0132305	0.435468	0.663223	0.977935
Shuttleworthia_u_s	GroupPWD	-0.00259635	0.00572894	-0.453199	0.650405	0.977935
Shuttleworthia_u_s	GroupSIB	-0.000604979	0.00211186	-0.286468	0.77452	0.977935
Shuttleworthia satelles	GroupPWD	-0.00126892	0.00105527	-1.20246	0.229187	0.977935
Shuttleworthia satelles	GroupSIB	0.000227608	0.000389005	0.585103	0.558479	0.977935
Slackia_u_s	GroupPWD	0.0502789	0.0740479	0.679004	0.497135	0.977935
Slackia_u_s	GroupSIB	0.0177697	0.0220281	0.80668	0.419851	0.977935
Smb53_u_s	GroupPWD	3.56214	2.60432	1.36778	0.171381	0.977935
Smb53_u_s	GroupSIB	-0.460979	0.826048	-0.558054	0.576808	0.977935
Spirochaeta 2_u_s	GroupPWD	-0.00906161	0.0092725	-0.977257	0.328442	0.977935
Spirochaeta 2_u_s	GroupSIB	0.00375287	0.00328917	1.14098	0.253879	0.977935
Sporanaerobacter_u_s	GroupPWD	-0.000131633	0.00171967	-0.0765455	0.938985	0.977935
Sporanaerobacter_u_s	GroupSIB	0.000229942	0.000611821	0.375832	0.707042	0.977935
Sporobacter_u_s	GroupPWD	0.000662449	0.00309234	0.214222	0.830374	0.977935
Sporobacter_u_s	GroupSIB	0.000126248	0.00113993	0.110751	0.911814	0.977935
Staphylococcus bacterium k2f20	GroupPWD	0.00419096	0.00325404	1.28793	0.197771	0.977935
Staphylococcus bacterium k2f20	GroupSIB	-0.000395045	0.00119954	-0.329331	0.741905	0.977935
Staphylococcus epidermidis atcc 12228	GroupPWD	0.00897566	0.0054358	1.65121	0.0986957	0.977935
Staphylococcus epidermidis atcc 12228	GroupSIB	-0.00118859	0.0020038	-0.593168	0.553069	0.977935
Stenotrophomonas acidaminiphila	GroupPWD	0.00398249	0.00911812	0.436767	0.66228	0.977935
Stenotrophomonas acidaminiphila	GroupSIB	-0.00215193	0.00315594	-0.681868	0.495323	0.977935
Streptococcus_u_s	GroupPWD	-0.616935	1.35454	-0.455459	0.648779	0.977935
Streptococcus_u_s	GroupSIB	0.0700878	0.413734	0.169403	0.86548	0.977935
Streptococcus anginosus	GroupPWD	0.0630742	0.101355	0.622309	0.533738	0.977935
Streptococcus anginosus	GroupSIB	0.00259472	0.0330144	0.0785936	0.937356	0.977935
Streptococcus gordonii	GroupSIB	-0.00504821	0.00915956	-0.551141	0.581537	0.977935
Streptococcus luteciae	GroupPWD	-0.0323292	0.116067	-0.27854	0.780598	0.977935
Streptococcus luteciae	GroupSIB	0.02657	0.0379322	0.700461	0.48364	0.977935
Streptococcus mutans ua159	GroupPWD	0.0726863	0.0337564	2.15326	0.0312983	0.977935
Streptococcus mutans ua159	GroupSIB	-0.00299235	0.0124436	-0.240473	0.809964	0.977935
Streptococcus salivarius	GroupPWD	-0.856606	1.33443	-0.641928	0.52092	0.977935
Streptococcus salivarius	GroupSIB	-0.114736	0.409246	-0.280361	0.779201	0.977935
Streptococcus sp. oral clone ascg04	GroupPWD	0.00232554	0.0124169	0.187289	0.851434	0.977935
Streptococcus sp. oral clone ascg04	GroupSIB	-0.00150088	0.00457724	-0.327901	0.742987	0.977935
Streptomyces_u_s	GroupPWD	-0.00117914	0.00587793	-0.200605	0.841007	0.977935
Streptomyces_u_s	GroupSIB	0.00344986	0.00197532	1.74648	0.0807272	0.977935
Streptomyces sp. 1209	GroupPWD	-0.00428886	0.0029632	-1.44738	0.147791	0.977935
Streptomyces sp. 1209	GroupSIB	0.00119804	0.00104242	1.14928	0.250439	0.977935
Streptomyces sp. a64	GroupPWD	-0.0166904	0.0155994	-1.06994	0.284646	0.977935
Streptomyces sp. a64	GroupSIB	0.00535317	0.00521883	1.02574	0.305014	0.977935
Streptomyces sp. bs30	GroupPWD	-0.00327482	0.00725803	-0.451199	0.651846	0.977935
Streptomyces sp. bs30	GroupSIB	0.00176329	0.00254141	0.693821	0.487794	0.977935
Subdoligranulum_u_s	GroupSIB	1.74721	2.68991	0.649543	0.515988	0.977935
Sulfurifustis_u_s	GroupPWD	0.00130325	0.00118227	1.10232	0.270321	0.977935
Sulfurifustis_u_s	GroupSIB	0.000149029	0.000435822	0.341948	0.73239	0.977935
Sutterella_u_s	GroupPWD	-0.14283	0.0958222	-1.49057	0.136074	0.977935
Sutterella_u_s	GroupSIB	-0.0465524	0.0353229	-1.31791	0.187535	0.977935
Tepidibacter_u_s	GroupPWD	-0.00107909	0.00117805	-0.915993	0.359671	0.977935
Tepidibacter_u_s	GroupSIB	0.000204292	0.000376766	0.542225	0.587663	0.977935
Terrisporobacter_u_s	GroupPWD	-0.0470162	0.0633133	-0.742596	0.457726	0.977935
Terrisporobacter_u_s	GroupSIB	-0.00178566	0.0233392	-0.0765092	0.939014	0.977935
Thermoactinomycetaceae_u_s	GroupPWD	-0.000279889	0.00114782	-0.243844	0.807352	0.977935
Thermoactinomycetaceae_u_s	GroupSIB	0.000343876	0.000423121	0.812713	0.416383	0.977935
Thermoflavimicrobium g+c gram-positive ba	GroupPWD	0.00396813	0.00410872	0.965784	0.334152	0.977935
Thermoflavimicrobium g+c gram-positive ba	GroupSIB	-0.000791905	0.0014347	-0.551967	0.580971	0.977935
Tm6 (dependentiae)_u_s	GroupPWD	0.00169776	0.00211014	0.804568	0.421069	0.977935
Tm6 (dependentiae)_u_s	GroupSIB	0.000105494	0.000717741	0.146981	0.883147	0.977935
Trabulsiella farmeri	GroupPWD	-0.00945471	0.04196	-0.225327	0.821725	0.977935
Turicibacter_u_s	GroupPWD	0.371937	1.08606	0.342465	0.732001	0.977935
Turicibacter_u_s	GroupSIB	0.0842727	0.329952	0.255409	0.798407	0.977935
Tyzzerella_u_s	GroupPWD	-0.00056039	0.00101971	-0.549557	0.582623	0.977935
Tyzzerella_u_s	GroupSIB	-0.00035043	0.000375897	-0.932251	0.351207	0.977935
Tyzzerella 3_u_s	GroupPWD	-0.0016612	0.00742245	-0.223808	0.822907	0.977935
Tyzzerella 3_u_s	GroupSIB	0.00638303	0.00273614	2.33286	0.0196555	0.977935
Varibaculum_u_s	GroupPWD	-0.0104836	0.00628547	-1.66791	0.0953328	0.977935
Wal_1855d_u_s	GroupPWD	-0.020457	0.0245736	-0.832479	0.405139	0.977935
Wal_1855d_u_s	GroupSIB	-0.0106554	0.00905858	-1.17627	0.239485	0.977935
[clostridium] innocuum group_u_s	GroupPWD	-0.0197086	0.0303192	-0.650035	0.515669	0.977935
[clostridium] innocuum group_u_s	GroupSIB	-0.0135167	0.0111766	-1.20937	0.226519	0.977935
[eubacterium] brachy group_u_s	GroupPWD	0.0113542	0.0226896	0.500412	0.616785	0.977935
[eubacterium] brachy group_u_s	GroupSIB	0.00104039	0.00836408	0.124388	0.901008	0.977935
[eubacterium] cellulosolvens group_u_s	GroupPWD	0.00545145	0.00598771	0.91044	0.362591	0.977935
[eubacterium] cellulosolvens group_u_s	GroupSIB	-0.00197675	0.0019157	-1.03187	0.302133	0.977935
[eubacterium] coprostanoligenes group_u_s	GroupPWD	0.213678	0.306558	0.697022	0.485789	0.977935
[eubacterium] coprostanoligenes group_u_s	GroupSIB	0.136744	0.0947708	1.44289	0.149051	0.977935
[eubacterium] coprostanoligenes group clostridium sp. yit 12069	GroupPWD	-0.000173395	0.00115467	-0.150168	0.880632	0.977935
[eubacterium] coprostanoligenes group clostridium sp. yit 12069	GroupSIB	0.00012219	0.000397766	0.30719	0.758699	0.977935
[eubacterium] dolichum	GroupPWD	0.0209247	0.0177654	1.17783	0.238864	0.977935
[eubacterium] dolichum	GroupSIB	0.0032325	0.00587943	0.549798	0.582458	0.977935
[eubacterium] hallii group_u_s	GroupPWD	2.48525	2.33902	1.06252	0.288	0.977935
[eubacterium] hallii group_u_s	GroupSIB	0.47763	0.813422	0.587186	0.557079	0.977935
[eubacterium] nodatum	GroupPWD	-0.00318139	0.00507854	-0.626438	0.531028	0.977935
[eubacterium] nodatum	GroupSIB	-0.000949383	0.0016717	-0.567913	0.570094	0.977935
[eubacterium] nodatum group_u_s	GroupPWD	0.00767214	0.0146214	0.524721	0.599777	0.977935
[eubacterium] nodatum group_u_s	GroupSIB	-0.00282379	0.00486766	-0.580113	0.561839	0.977935
[eubacterium] oxidoreducens	GroupPWD	-0.354154	0.72274	-0.490017	0.624122	0.977935
[eubacterium] oxidoreducens	GroupSIB	0.162409	0.263784	0.61569	0.538099	0.977935
[eubacterium] oxidoreducens group_u_s	GroupPWD	-0.0373535	0.043987	-0.849194	0.395773	0.977935
[eubacterium] oxidoreducens group_u_s	GroupSIB	-0.00902397	0.0162149	-0.556522	0.577854	0.977935
[eubacterium] oxidoreducens group rumen bacterium rfn66	GroupPWD	-0.106519	0.073364	-1.45193	0.146521	0.977935
[eubacterium] oxidoreducens group rumen bacterium rfn66	GroupSIB	-0.00377926	0.026051	-0.145071	0.884654	0.977935
[eubacterium] rectale	GroupPWD	-0.882511	0.521116	-1.6935	0.0903601	0.977935
[eubacterium] rectale	GroupSIB	0.0241586	0.185248	0.130413	0.89624	0.977935
[eubacterium] ruminantium group_u_s	GroupPWD	0.000152536	0.0018301	0.0833485	0.933574	0.977935
[eubacterium] ruminantium group_u_s	GroupSIB	-0.000292107	0.000674631	-0.432987	0.665024	0.977935
[eubacterium] xylanophilum group_u_s	GroupPWD	0.00427996	0.0212969	0.200967	0.840725	0.977935
[eubacterium] xylanophilum group_u_s	GroupSIB	-0.00736331	0.00761276	-0.967233	0.333428	0.977935
[ruminococcus]_u_s	GroupPWD	0.00180523	0.00308628	0.58492	0.558602	0.977935
[ruminococcus]_u_s	GroupSIB	-0.00172081	0.0011377	-1.51254	0.130397	0.977935
[ruminococcus] gauvreauii group_u_s	GroupPWD	0.496801	0.984188	0.504783	0.613711	0.977935
[ruminococcus] gauvreauii group_u_s	GroupSIB	0.0773684	0.313126	0.247084	0.804843	0.977935
[ruminococcus] gnavus group_u_s	GroupPWD	-0.032644	0.0483962	-0.674515	0.499984	0.977935
[ruminococcus] gnavus group_u_s	GroupSIB	-0.00580152	0.0178403	-0.325192	0.745036	0.977935
[ruminococcus] torques group_u_s	GroupPWD	0.877776	0.53691	1.63487	0.102077	0.977935
[ruminococcus] torques group_u_s	GroupSIB	-0.236757	0.174539	-1.35647	0.174949	0.977935
Enterococcus_u_s	GroupSIB	0.005423	0.101254	0.0535584	0.957287	0.981044
Candidatus soleaferr	GroupPWD	0.000146379	0.00290511	0.0503868	0.959814	0.981395
Erysipelothrix_u_s	GroupSIB	-2.98e-05	0.000601545	-0.0496206	0.960425	0.981395
Rikenellaceae_u_s	GroupPWD	0.00319666	0.0671924	0.0475748	0.962055	0.981632
Streptococcus gordonii	GroupPWD	-0.00102601	0.0252493	-0.040635	0.967587	0.985843
Akkermansia muciniphila	GroupPWD	0.0414461	1.41516	0.0292871	0.976636	0.987894
Erwinia_u_s	GroupPWD	0.000523671	0.0176469	0.0296749	0.976326	0.987894
Halocella_u_s	GroupPWD	-4.21e-05	0.00129943	-0.0323693	0.974178	0.987894
Parvimonas_u_s	GroupPWD	0.00022309	0.00681973	0.0327125	0.973904	0.987894
Rhodobacter_u_s	GroupSIB	2.08e-05	0.000599738	0.0347386	0.972288	0.987894
Intestinibacter_u_s	GroupSIB	-0.00115379	0.0453223	-0.0254574	0.97969	0.988277
Trabulsiella farmeri	GroupSIB	0.000384738	0.0152177	0.0252822	0.97983	0.988277
Enterobacteriaceae_u_s	GroupPWD	0.00272544	0.134262	0.0202995	0.983804	0.990862
Flammeovirgaceae_u_s	GroupSIB	6.72e-06	0.000517835	0.0129847	0.98964	0.995311
Bacteroides ovatus	GroupSIB	0.000269401	0.0503477	0.0053508	0.995731	0.996916
Escherichia-shigella_u_s	GroupSIB	-0.000704976	0.182367	-0.00386571	0.996916	0.996916
Proteiniborus_u_s	GroupPWD	-1.32e-05	0.0026366	-0.0050094	0.996003	0.996916
Subdoligranulum_u_s	GroupPWD	0.0771724	8.50213	0.00907683	0.992758	0.996916

## Sheet: linear mixed-effects model  ITS
Linear Mixed-Effects Model ITS
Taxon	term	estimate	std.error	statistic	z.value	p.value	FDR
Fungi_u_s	(Intercept)	0.830996	0.200602	4.14251	4.14251	3.44e-05	0.0166613
Zygosaccharomyces_parabailii	GroupPWD	0.053905	0.0155318	3.47063	3.47063	0.000519242	0.125916
Zygosaccharomyces_parabailii	Age	-0.00134594	0.000403022	-3.33963	-3.33963	0.000838899	0.135622
Penicillium_cinnamopurpureum	SexMale	-0.0142496	0.0045028	-3.16461	-3.16461	0.0015529	0.188289
Aspergillaceae_u_s	(Intercept)	0.86468	0.294446	2.93663	2.93663	0.00331798	0.298031
Aspergillus_terreus	(Intercept)	0.030219	0.0104068	2.90377	2.90377	0.00368699	0.298031
Aspergillaceae_u_s	GroupSIB	-0.690272	0.294605	-2.34305	-2.34305	0.0191271	0.438687
Aspergillus_u_s	(Intercept)	2.69451	1.12907	2.38649	2.38649	0.0170102	0.438687
Aspergillus_niger	(Intercept)	2.07999	0.782272	2.65891	2.65891	0.00783934	0.438687
Aspergillus_penicillioides	(Intercept)	2.38461	0.941665	2.53233	2.53233	0.0113307	0.438687
Aspergillus_tritici	(Intercept)	4.59021	2.04719	2.2422	2.2422	0.0249481	0.438687
Candida_tropicalis	GroupPWD	1.30647	0.576977	2.26434	2.26434	0.0235534	0.438687
Cylindrobasidium_evolvens	GroupSIB	1.0724	0.447309	2.39745	2.39745	0.0165096	0.438687
Debaryomyces_hansenii	(Intercept)	0.143637	0.065007	2.20957	2.20957	0.0271353	0.438687
Debaryomyces_nepalensis	(Intercept)	0.146135	0.0629724	2.32061	2.32061	0.0203076	0.438687
Debaryomyces_robertsiae	GroupSIB	0.0186093	0.00766805	2.42686	2.42686	0.0152299	0.438687
Fomitopsis_pinicola	(Intercept)	1.15975	0.451871	2.56654	2.56654	0.0102719	0.438687
Hypotrachyna_andensis	(Intercept)	0.027702	0.0122192	2.26708	2.26708	0.0233852	0.438687
Malassezia_arunalokei	(Intercept)	0.519117	0.233101	2.22701	2.22701	0.0259468	0.438687
Penicillium_u_s	(Intercept)	1.6328	0.666902	2.44834	2.44834	0.0143517	0.438687
Penicillium_aethiopicum	(Intercept)	0.291623	0.125213	2.32901	2.32901	0.0198584	0.438687
Penicillium_chrysogenum	(Intercept)	0.395509	0.160342	2.46667	2.46667	0.0136377	0.438687
Penicillium_cinnamopurpureum	(Intercept)	0.0138033	0.00609152	2.26599	2.26599	0.0234518	0.438687
Penicillium_expansum	(Intercept)	0.286665	0.122933	2.33188	2.33188	0.0197072	0.438687
Saccharomyces_u_s	(Intercept)	14.5895	6.20263	2.35215	2.35215	0.0186654	0.438687
Saccharomyces_cerevisiae	(Intercept)	22.6818	9.9038	2.29021	2.29021	0.022009	0.438687
Saccharomyces_cerevisiae	Age	1.65051	0.743251	2.22067	2.22067	0.0263736	0.438687
Sordariomycetes_u_s	(Intercept)	0.00891831	0.00356632	2.5007	2.5007	0.0123947	0.438687
Xerochrysium_dermatitidis	Age	0.148074	0.0585224	2.53022	2.53022	0.0113993	0.438687
Zygosaccharomyces_parabailii	(Intercept)	0.0128376	0.00548003	2.34261	2.34261	0.0191495	0.438687
Aspergillus_brasiliensis	(Intercept)	0.0265502	0.0122714	2.16359	2.16359	0.030496	0.466377
Penicillium_paxilli	GroupSIB	-0.118491	0.0555661	-2.13243	-2.13243	0.0329712	0.466377
Penicillium_sclerotigenum	(Intercept)	0.358055	0.167443	2.13837	2.13837	0.0324869	0.466377
Saccharomyces_bayanus	(Intercept)	0.227566	0.106219	2.14243	2.14243	0.0321588	0.466377
Saccharomyces_kudriavzevii	(Intercept)	5.64507	2.65754	2.12417	2.12417	0.0336561	0.466377
Aspergillus_cibarius	(Intercept)	0.311558	0.166	1.87686	1.87686	0.0605379	0.470471
Aspergillus_cibarius	SexMale	-0.232249	0.11639	-1.99544	-1.99544	0.045995	0.470471
Aspergillus_jensenii	(Intercept)	0.340544	0.179902	1.89294	1.89294	0.0583658	0.470471
Aspergillus_niger	GroupSIB	-1.39267	0.796852	-1.74771	-1.74771	0.0805135	0.470471
Aspergillus_nomius	(Intercept)	0.103211	0.0518107	1.99208	1.99208	0.0463623	0.470471
Aspergillus_nomius	GroupSIB	-0.106158	0.0529705	-2.00409	-2.00409	0.0450606	0.470471
Aspergillus_ruber	(Intercept)	0.482254	0.263939	1.82714	1.82714	0.067678	0.470471
Aspergillus_terreus	GroupSIB	-0.0186403	0.0106398	-1.75194	-1.75194	0.0797836	0.470471
Candida_tropicalis	Age	-0.0295496	0.0151849	-1.94599	-1.94599	0.0516563	0.470471
Debaryomyces_coudertii	(Intercept)	0.131398	0.0730112	1.79969	1.79969	0.0719094	0.470471
Debaryomyces_hansenii	Age	-0.00839284	0.00463116	-1.81226	-1.81226	0.0699468	0.470471
Debaryomyces_prosopidis	(Intercept)	2.30857	1.22475	1.88493	1.88493	0.059439	0.470471
Debaryomyces_robertsiae	Age	-0.000968359	0.000534318	-1.81233	-1.81233	0.0699357	0.470471
Eurotiales_u_s	SexMale	-0.0690338	0.0370201	-1.86476	-1.86476	0.0622145	0.470471
Exophiala_lecanii-corni	(Intercept)	0.667924	0.348275	1.91781	1.91781	0.0551357	0.470471
Exophiala_lecanii-corni	SexMale	-0.451476	0.257442	-1.7537	-1.7537	0.0794822	0.470471
Fungi_u_s	GroupSIB	-0.403102	0.20349	-1.98095	-1.98095	0.0475971	0.470471
Hypotrachyna_andensis	Age	-0.0015357	0.000870509	-1.76414	-1.76414	0.0777084	0.470471
Kazachstania_u_s	(Intercept)	0.045622	0.0247799	1.84108	1.84108	0.0656092	0.470471
Kazachstania_u_s	GroupPWD	0.128574	0.0706036	1.82107	1.82107	0.0685969	0.470471
Malassezia_u_s	GroupPWD	-0.381287	0.18503	-2.06067	-2.06067	0.0393343	0.470471
Malassezia_u_s	Age	0.00868938	0.00485919	1.78824	1.78824	0.073738	0.470471
Malassezia_arunalokei	GroupSIB	-0.420986	0.238319	-1.76648	-1.76648	0.0773148	0.470471
Malassezia_globosa	GroupPWD	-5.663	3.09795	-1.82798	-1.82798	0.0675522	0.470471
Malassezia_restricta	GroupSIB	0.264324	0.135639	1.94874	1.94874	0.0513269	0.470471
Penicillium_u_s	GroupPWD	-3.32749	1.84963	-1.799	-1.799	0.0720193	0.470471
Penicillium_u_s	GroupSIB	-1.41784	0.681831	-2.07946	-2.07946	0.0375755	0.470471
Penicillium_aethiopicum	GroupPWD	-0.650215	0.347276	-1.87233	-1.87233	0.0611608	0.470471
Penicillium_aethiopicum	GroupSIB	-0.242123	0.128016	-1.89134	-1.89134	0.0585785	0.470471
Penicillium_chrysogenum	GroupSIB	-0.310662	0.163931	-1.89508	-1.89508	0.058082	0.470471
Penicillium_gladioli	(Intercept)	0.198438	0.103568	1.91602	1.91602	0.0553621	0.470471
Penicillium_psychrosexualis	GroupSIB	-0.534454	0.298207	-1.79222	-1.79222	0.0730971	0.470471
Penicillium_roqueforti	GroupSIB	-1.64098	0.846059	-1.93956	-1.93956	0.0524334	0.470471
Penicillium_sclerotigenum	GroupSIB	-0.308101	0.171191	-1.79975	-1.79975	0.0719004	0.470471
Penicillium_solitum	GroupSIB	-0.60188	0.337846	-1.78152	-1.78152	0.0748278	0.470471
Penicillium_thymicola	GroupPWD	-0.122064	0.066597	-1.83287	-1.83287	0.0668215	0.470471
Rhizopus_arrhizus	(Intercept)	-1.06175	0.605289	-1.75413	-1.75413	0.0794086	0.470471
Rhizopus_arrhizus	Age	0.0819702	0.0438532	1.8692	1.8692	0.0615954	0.470471
Rhizopus_stolonifer	GroupSIB	2.04807	1.0806	1.89532	1.89532	0.0580507	0.470471
Rhodotorula_mucilaginosa	GroupPWD	40.0726	20.8938	1.91792	1.91792	0.0551216	0.470471
Rhodotorula_mucilaginosa	Age	-1.01523	0.541055	-1.87639	-1.87639	0.0606015	0.470471
Saccharomyces_arboricola	(Intercept)	0.0158272	0.00803915	1.96876	1.96876	0.0489807	0.470471
Saccharomyces_cerevisiae	SexMale	-11.7648	6.70032	-1.75586	-1.75586	0.0791123	0.470471
Saccharomyces_mikatae	(Intercept)	0.0620682	0.0318996	1.94574	1.94574	0.0516862	0.470471
Sordariomycetes_u_s	Age	-0.000463049	0.000254068	-1.82254	-1.82254	0.0683734	0.470471
Trichoderma_atroviride	SexMale	0.362629	0.200786	1.80605	1.80605	0.0709101	0.470471
Xerochrysium_dermatitidis	(Intercept)	-1.57971	0.821471	-1.92303	-1.92303	0.0544764	0.470471
Xerochrysium_dermatitidis	GroupPWD	-4.53283	2.27833	-1.98954	-1.98954	0.0466413	0.470471
Hypotrachyna_andensis	GroupPWD	0.0587476	0.0338897	1.73349	1.73349	0.083008	0.479272
Kazachstania_u_s	Age	-0.0031636	0.00183724	-1.72193	-1.72193	0.0850816	0.483493
Tylospora_u_s	(Intercept)	1.62693	0.9468	1.71835	1.71835	0.0857328	0.483493
Penicillium_gladioli	SexMale	-0.12966	0.0765564	-1.69366	-1.69366	0.0903308	0.503568
Penicillium_sclerotigenum	GroupPWD	-0.78373	0.464398	-1.68762	-1.68762	0.0914833	0.504198
Penicillium_thymicola	Age	0.00288796	0.00172861	1.67068	1.67068	0.0947855	0.516528
Cladosporium_cladosporioides	GroupSIB	0.0370283	0.0224248	1.65122	1.65122	0.0986927	0.524249
Eurotiales_u_s	GroupPWD	-0.228841	0.138901	-1.64751	-1.64751	0.0994524	0.524249
Malassezia_globosa	SexMale	-1.2572	0.765878	-1.64151	-1.64151	0.100691	0.524249
Malassezia_restricta	Age	0.0156817	0.00957888	1.63711	1.63711	0.101607	0.524249
Penicillium_carneum	GroupSIB	-0.390787	0.237328	-1.64661	-1.64661	0.0996382	0.524249
Saccharomyces_paradoxus	(Intercept)	0.131429	0.0814864	1.6129	1.6129	0.106767	0.545074
Cladosporium_delicatulum	SexMale	-0.0463049	0.0292036	-1.58559	-1.58559	0.112833	0.549568
Debaryomyces_robertsiae	(Intercept)	0.0119111	0.00750016	1.58811	1.58811	0.11226	0.549568
Debaryomyces_robertsiae	GroupPWD	0.0325311	0.0208015	1.56388	1.56388	0.117845	0.549568
Malassezia_restricta	GroupPWD	-0.585169	0.372119	-1.57253	-1.57253	0.115828	0.549568
Orbilia_u_s	(Intercept)	0.0365016	0.022924	1.59228	1.59228	0.111321	0.549568
Penicillium_chrysogenum	GroupPWD	-0.703759	0.444703	-1.58254	-1.58254	0.113527	0.549568
Penicillium_paxilli	(Intercept)	0.0856512	0.0543495	1.57593	1.57593	0.115041	0.549568
Penicillium_solitum	GroupPWD	-1.51416	0.948873	-1.59575	-1.59575	0.110545	0.549568
Saccharomyces_cerevisiae	GroupPWD	-44.5262	28.418	-1.56683	-1.56683	0.117154	0.549568
Aspergillus_u_s	GroupSIB	-1.78011	1.15434	-1.54209	-1.54209	0.123051	0.557756
Penicillium_chrysogenum	SexMale	-0.183115	0.118523	-1.54497	-1.54497	0.122353	0.557756
Penicillium_polonicum	GroupPWD	-2.82427	1.82795	-1.54505	-1.54505	0.122333	0.557756
Cladosporium_cladosporioides	SexMale	-0.0248545	0.0162133	-1.53297	-1.53297	0.125284	0.558537
Penicillium_polonicum	GroupSIB	-0.950544	0.620467	-1.53198	-1.53198	0.125527	0.558537
Aspergillus_fischeri	GroupSIB	-0.13964	0.0976013	-1.43072	-1.43072	0.15251	0.566715
Aspergillus_intermedius	GroupSIB	-0.075548	0.0530268	-1.42471	-1.42471	0.15424	0.566715
Aspergillus_ruber	SexMale	-0.284804	0.195101	-1.45978	-1.45978	0.144352	0.566715
Cladosporium_cladosporioides	(Intercept)	0.031481	0.0219338	1.43528	1.43528	0.151209	0.566715
Cylindrobasidium_evolvens	GroupPWD	1.7577	1.21344	1.44853	1.44853	0.147469	0.566715
Cylindrobasidium_evolvens	Age	-0.0444817	0.031169	-1.42711	-1.42711	0.153547	0.566715
Debaryomyces_nepalensis	Age	-0.00673774	0.00448621	-1.50188	-1.50188	0.133129	0.566715
Eurotiales_u_s	Age	0.0053223	0.00356788	1.49173	1.49173	0.135771	0.566715
Hypotrachyna_producta	GroupSIB	-0.057428	0.0378407	-1.51763	-1.51763	0.129109	0.566715
Kazachstania_u_s	SexMale	0.0257177	0.0173112	1.48561	1.48561	0.137382	0.566715
Malassezia_globosa	(Intercept)	1.5854	1.08953	1.45513	1.45513	0.145634	0.566715
Penicillium_commune	GroupSIB	-0.539139	0.370602	-1.45476	-1.45476	0.145735	0.566715
Penicillium_expansum	GroupSIB	-0.157408	0.10802	-1.4572	-1.4572	0.145061	0.566715
Penicillium_psychrosexualis	(Intercept)	0.449492	0.303483	1.48111	1.48111	0.138577	0.566715
Resinicium_bicolor	SexMale	0.270142	0.186521	1.44832	1.44832	0.147527	0.566715
Rhizopus_arrhizus	GroupPWD	-2.46777	1.69828	-1.4531	-1.4531	0.146197	0.566715
Saccharomyces_cerevisiae	GroupSIB	13.4044	9.32785	1.43703	1.43703	0.150709	0.566715
Saccharomycetales_u_s	GroupPWD	9.33571	6.33405	1.47389	1.47389	0.140511	0.566715
Saccharomycetales_u_s	SexMale	2.3977	1.66982	1.4359	1.4359	0.15103	0.566715
Sordariomycetes_u_s	GroupPWD	0.0147794	0.00989109	1.49421	1.49421	0.13512	0.566715
Tilletia_puccinelliae	(Intercept)	0.422359	0.291125	1.45079	1.45079	0.14684	0.566715
Tomentella_u_s	GroupPWD	1.06654	0.712313	1.49729	1.49729	0.134319	0.566715
Zygosaccharomyces_parabailii	SexMale	0.00562395	0.00388545	1.44744	1.44744	0.147774	0.566715
Agaricomycetes_u_s	GroupPWD	-0.493267	0.349573	-1.41106	-1.41106	0.158228	0.568056
Agaricus_bisporus	(Intercept)	1.154	0.820143	1.40708	1.40708	0.159405	0.568056
Debaryomyces_marama	(Intercept)	0.0547937	0.0390401	1.40352	1.40352	0.160461	0.568056
Penicillium_coccotrypicola	GroupPWD	-0.832099	0.592463	-1.40447	-1.40447	0.160178	0.568056
Rhodotorula_mucilaginosa	(Intercept)	10.435	7.40224	1.40971	1.40971	0.158624	0.568056
Aspergillus_niger	SexMale	-0.78736	0.57576	-1.36752	-1.36752	0.171464	0.572677
Aureobasidium_u_s	(Intercept)	0.340051	0.247373	1.37465	1.37465	0.169239	0.572677
Blumeria_u_s	GroupPWD	-0.114573	0.0838705	-1.36607	-1.36607	0.171917	0.572677
Boletus_edulis	(Intercept)	1.66287	1.21181	1.37221	1.37221	0.169997	0.572677
Nakaseomyces_u_s	GroupPWD	13.9852	10.0506	1.39149	1.39149	0.164077	0.572677
Orbilia_u_s	GroupSIB	-0.0319813	0.0234372	-1.36455	-1.36455	0.172394	0.572677
Penicillium_paxilli	GroupPWD	-0.207217	0.150737	-1.37469	-1.37469	0.169226	0.572677
Tomentella_u_s	SexMale	0.263278	0.189847	1.38679	1.38679	0.165506	0.572677
Trichoderma_atroviride	GroupPWD	1.07236	0.77233	1.38848	1.38848	0.164991	0.572677
Penicillium_aurantiogriseum	GroupPWD	-0.662169	0.488993	-1.35415	-1.35415	0.175688	0.579653
Aspergillus_jensenii	GroupSIB	-0.246912	0.18393	-1.34243	-1.34243	0.179458	0.581145
Debaryomyces_hansenii	GroupPWD	0.241879	0.180295	1.34157	1.34157	0.179735	0.581145
Penicillium_aethiopicum	SexMale	-0.124554	0.0925567	-1.3457	-1.3457	0.178399	0.581145
Debaryomyces_hansenii	SexMale	0.0635334	0.0480527	1.32216	1.32216	0.186114	0.58997
Hyphoderma_setigerum	GroupPWD	-2.39361	1.81028	-1.32224	-1.32224	0.18609	0.58997
Penicillium_sclerotigenum	SexMale	-0.163937	0.123772	-1.3245	-1.3245	0.185337	0.58997
Aspergillus_tritici	GroupSIB	-2.75573	2.09301	-1.31663	-1.31663	0.187962	0.591283
Debaryomyces_macquariensis	GroupSIB	-0.0463356	0.0353619	-1.31033	-1.31033	0.190086	0.591283
Malassezia_globosa	Age	0.105487	0.0805223	1.31003	1.31003	0.190186	0.591283
Hypotrachyna_producta	(Intercept)	0.0479947	0.0370121	1.29673	1.29673	0.194724	0.601537
Aspergillus_intermedius	GroupPWD	-0.215137	0.166629	-1.29112	-1.29112	0.196663	0.60343
Penicillium_coccotrypicola	GroupSIB	-0.262568	0.203893	-1.28777	-1.28777	0.197826	0.60343
Penicillium_cinnamopurpureum	GroupSIB	-0.00798201	0.00622788	-1.28166	-1.28166	0.199963	0.606138
Penicillium_cinnamopurpureum	GroupPWD	-0.0215434	0.0168947	-1.27516	-1.27516	0.202252	0.609267
Aspergillus_candidus	GroupSIB	-5.27873	4.16779	-1.26656	-1.26656	0.205314	0.612457
Resinicium_bicolor	GroupPWD	0.902121	0.713084	1.2651	1.2651	0.205836	0.612457
Boletus_edulis	Age	-0.113571	0.0902453	-1.25847	-1.25847	0.208223	0.61578
Sordariomycetes_u_s	GroupSIB	-0.00456821	0.00364615	-1.25288	-1.25288	0.210248	0.618
Agaricomycetes_u_s	Age	0.0109864	0.00897931	1.22353	1.22353	0.221131	0.635983
Aspergillus_brasiliensis	GroupSIB	-0.0152048	0.0125461	-1.21192	-1.21192	0.225545	0.635983
Aspergillus_fischeri	(Intercept)	0.116298	0.0959167	1.21249	1.21249	0.225324	0.635983
Aspergillus_penicillioides	GroupSIB	-1.16699	0.962369	-1.21262	-1.21262	0.225274	0.635983
Mycosphaerella_tassiana	SexMale	0.366172	0.300627	1.21803	1.21803	0.223214	0.635983
Penicillium_expansum	SexMale	-0.0950867	0.0775884	-1.22553	-1.22553	0.220377	0.635983
Tomentella_u_s	Age	-0.0222356	0.0182969	-1.21527	-1.21527	0.224264	0.635983
Aspergillus_flavus	GroupSIB	0.20262	0.168743	1.20076	1.20076	0.229844	0.636996
Cladosporium_u_s	(Intercept)	0.225378	0.186665	1.20739	1.20739	0.227281	0.636996
Rhizopus_stolonifer	Age	-0.090474	0.0752971	-1.20156	-1.20156	0.229534	0.636996
Aspergillaceae_u_s	GroupPWD	-0.958135	0.828201	-1.15689	-1.15689	0.247318	0.654074
Aspergillus_intermedius	(Intercept)	0.0673406	0.057994	1.16116	1.16116	0.245575	0.654074
Aspergillus_nomius	SexMale	0.0441922	0.038298	1.1539	1.1539	0.248541	0.654074
Blumeria_u_s	GroupSIB	-0.0359928	0.0309172	-1.16417	-1.16417	0.244356	0.654074
Candida_tropicalis	GroupSIB	0.20922	0.179275	1.16704	1.16704	0.243195	0.654074
Debaryomyces_marama	GroupSIB	-0.044704	0.0378941	-1.17971	-1.17971	0.238116	0.654074
Hyphoderma_setigerum	SexMale	-0.561037	0.482479	-1.16282	-1.16282	0.244902	0.654074
Penicillium_u_s	SexMale	-0.564473	0.492969	-1.14505	-1.14505	0.25219	0.654074
Penicillium_solitum	Age	0.0284447	0.0245266	1.15975	1.15975	0.246151	0.654074
Saccharomyces_arboricola	GroupSIB	-0.00864238	0.0073877	-1.16983	-1.16983	0.242068	0.654074
Saccharomycetales_u_s	Age	-0.186942	0.163008	-1.14683	-1.14683	0.251452	0.654074
Tilletia_puccinelliae	GroupSIB	-0.321472	0.279597	-1.14977	-1.14977	0.250239	0.654074
Ascomycota_u_s	GroupSIB	-0.0512788	0.0454441	-1.12839	-1.12839	0.259155	0.654768
Botryobasidium_subcoronatum	Age	0.0134479	0.0118345	1.13633	1.13633	0.25582	0.654768
Eurotiales_u_s	(Intercept)	0.0566965	0.0500819	1.13208	1.13208	0.257602	0.654768
Kazachstania_u_s	GroupSIB	0.0270884	0.0240736	1.12523	1.12523	0.26049	0.654768
Penicillium_coccotrypicola	Age	0.017322	0.0153963	1.12507	1.12507	0.260557	0.654768
Rhodotorula_mucilaginosa	SexMale	5.96831	5.29902	1.1263	1.1263	0.260036	0.654768
Candida_u_s	GroupSIB	1.19476	1.09707	1.08905	1.08905	0.276134	0.659791
Candida_tropicalis	(Intercept)	0.224148	0.201387	1.11302	1.11302	0.2657	0.659791
Candida_tropicalis	SexMale	0.142315	0.128752	1.10535	1.10535	0.269009	0.659791
Debaryomyces_macquariensis	(Intercept)	0.0397003	0.035815	1.10848	1.10848	0.267653	0.659791
Hyphoderma_setigerum	(Intercept)	0.714318	0.652712	1.09439	1.09439	0.273786	0.659791
Nakaseomyces_u_s	Age	-0.285852	0.26402	-1.08269	-1.08269	0.278946	0.659791
Penicillium_aethiopicum	Age	0.00963488	0.00892031	1.08011	1.08011	0.280095	0.659791
Penicillium_aurantiogriseum	GroupSIB	-0.187018	0.171513	-1.0904	-1.0904	0.275537	0.659791
Penicillium_aurantiogriseum	Age	0.0136814	0.0126705	1.07978	1.07978	0.280241	0.659791
Penicillium_cinnamopurpureum	Age	0.000475569	0.000433965	1.09587	1.09587	0.273137	0.659791
Penicillium_polonicum	(Intercept)	0.695623	0.640862	1.08545	1.08545	0.277723	0.659791
Penicillium_polonicum	Age	0.0516347	0.0475969	1.08483	1.08483	0.277996	0.659791
Rhizopus_stolonifer	GroupPWD	3.26715	2.93138	1.11454	1.11454	0.265046	0.659791
Agaricomycetes_u_s	(Intercept)	0.123391	0.126042	0.978968	0.978968	0.327596	0.673306
Agaricus_bisporus	Age	-0.0587523	0.0584277	-1.00556	-1.00556	0.31463	0.673306
Ascomycota_u_s	GroupPWD	-0.119412	0.123278	-0.968637	-0.968637	0.332726	0.673306
Aspergillus_brasiliensis	Age	-0.000898674	0.000874224	-1.02797	-1.02797	0.303965	0.673306
Aspergillus_candidus	(Intercept)	4.30189	4.12838	1.04203	1.04203	0.297399	0.673306
Aspergillus_cibarius	GroupSIB	-0.163326	0.161825	-1.00928	-1.00928	0.312842	0.673306
Aspergillus_intermedius	Age	0.0044317	0.00437404	1.01318	1.01318	0.310973	0.673306
Aspergillus_intermedius	SexMale	-0.0373339	0.0380788	-0.980438	-0.980438	0.32687	0.673306
Aspergillus_terreus	SexMale	-0.00765809	0.00769263	-0.99551	-0.99551	0.319488	0.673306
Blumeria_u_s	Age	0.00208481	0.00215434	0.967724	0.967724	0.333182	0.673306
Boletus_edulis	GroupPWD	3.42281	3.46226	0.988606	0.988606	0.322856	0.673306
Cladosporium_delicatulum	(Intercept)	0.0392042	0.0395075	0.992324	0.992324	0.321039	0.673306
Cladosporium_delicatulum	GroupPWD	-0.113471	0.109573	-1.03557	-1.03557	0.300401	0.673306
Cladosporium_delicatulum	Age	0.00276361	0.00281455	0.981903	0.981903	0.326148	0.673306
Cylindrobasidium_evolvens	SexMale	0.340424	0.323408	1.05262	1.05262	0.292517	0.673306
Debaryomyces_coudertii	Age	-0.00525974	0.00520138	-1.01122	-1.01122	0.311911	0.673306
Debaryomyces_nepalensis	GroupPWD	0.172095	0.174652	0.98536	0.98536	0.324447	0.673306
Debaryomyces_prosopidis	Age	-0.0892286	0.0890576	-1.00192	-1.00192	0.316382	0.673306
Helotiales_u_s	SexMale	-0.00658201	0.00679541	-0.968596	-0.968596	0.332747	0.673306
Mucor_piriformis	(Intercept)	0.522234	0.497868	1.04894	1.04894	0.294205	0.673306
Mucor_piriformis	GroupSIB	-0.497187	0.509012	-0.976767	-0.976767	0.328684	0.673306
Penicillium_u_s	Age	0.04702	0.0475107	0.989672	0.989672	0.322335	0.673306
Penicillium_commune	(Intercept)	0.356863	0.366164	0.974599	0.974599	0.329759	0.673306
Penicillium_gladioli	GroupPWD	-0.297283	0.287242	-1.03495	-1.03495	0.30069	0.673306
Penicillium_roqueforti	(Intercept)	0.914838	0.91366	1.00129	1.00129	0.316687	0.673306
Penicillium_solitum	(Intercept)	0.331312	0.337461	0.981778	0.981778	0.326209	0.673306
Penicillium_thymicola	GroupSIB	-0.0235629	0.0230998	-1.02005	-1.02005	0.307706	0.673306
Resinicium_bicolor	Age	-0.0180262	0.0183755	-0.980994	-0.980994	0.326596	0.673306
Rhizopus_arrhizus	SexMale	0.42557	0.438641	0.970201	0.970201	0.331946	0.673306
Rhizopus_stolonifer	SexMale	0.807849	0.781278	1.03401	1.03401	0.301132	0.673306
Saccharomyces_bayanus	GroupPWD	0.293816	0.295765	0.99341	0.99341	0.32051	0.673306
Saccharomyces_mikatae	GroupPWD	0.0864062	0.0884726	0.976644	0.976644	0.328745	0.673306
Trichoderma_atroviride	Age	-0.0211688	0.0199222	-1.06257	-1.06257	0.287976	0.673306
Wallemia_canadensis	SexMale	-0.764283	0.757972	-1.00833	-1.00833	0.313298	0.673306
Penicillium_sclerotigenum	Age	0.0114565	0.0119288	0.96041	0.96041	0.336849	0.67789
Malassezia_arunalokei	SexMale	-0.1639	0.172306	-0.951216	-0.951216	0.341495	0.6844
Botryobasidium_subcoronatum	GroupPWD	-0.431259	0.460728	-0.936038	-0.936038	0.349254	0.685781
Exophiala_lecanii-corni	GroupPWD	-0.904154	0.965932	-0.936043	-0.936043	0.349251	0.685781
Mycosphaerella_tassiana	(Intercept)	0.384271	0.407873	0.942132	0.942132	0.346125	0.685781
Orbilia_u_s	SexMale	0.015867	0.0169453	0.936368	0.936368	0.349084	0.685781
Penicillium_carneum	GroupPWD	-0.635224	0.674344	-0.941988	-0.941988	0.346199	0.685781
Malassezia_u_s	GroupSIB	-0.0546123	0.0586533	-0.931103	-0.931103	0.3518	0.687996
Penicillium_carneum	(Intercept)	0.221018	0.238868	0.925273	0.925273	0.354824	0.691123
Hyphoderma_setigerum	Age	0.0427472	0.0464998	0.919298	0.919298	0.357939	0.694403
Fomitopsis_pinicola	SexMale	-0.30255	0.332559	-0.909763	-0.909763	0.362948	0.701313
Mycosphaerella_tassiana	GroupPWD	1.01591	1.13329	0.896419	0.896419	0.370029	0.710707
Penicillium_commune	GroupPWD	-0.915494	1.0228	-0.895088	-0.895088	0.37074	0.710707
Wallemia_canadensis	(Intercept)	0.917443	1.03045	0.890334	0.890334	0.373287	0.712772
Aureobasidium_u_s	SexMale	0.16025	0.182856	0.876375	0.876375	0.380826	0.724316
Agaricus_bisporus	GroupSIB	-0.732226	0.838502	-0.873255	-0.873255	0.382524	0.724703
Aureobasidium_u_s	GroupSIB	-0.218406	0.25291	-0.863571	-0.863571	0.387824	0.725965
Exophiala_lecanii-corni	GroupSIB	-0.307747	0.356071	-0.864283	-0.864283	0.387432	0.725965
Malassezia_globosa	GroupSIB	-0.91682	1.0647	-0.86111	-0.86111	0.389177	0.725965
Saccharomyces_mikatae	Age	-0.00196407	0.00227255	-0.864257	-0.864257	0.387447	0.725965
Mycosphaerella_tassiana	Age	-0.0249044	0.0291343	-0.854813	-0.854813	0.392655	0.729646
Saccharomyces_bayanus	Age	-0.00640918	0.00761079	-0.842118	-0.842118	0.399722	0.739943
Aspergillaceae_u_s	SexMale	-0.177753	0.212343	-0.837103	-0.837103	0.402535	0.742317
Debaryomyces_coudertii	SexMale	0.0450181	0.0539693	0.834143	0.834143	0.404201	0.742565
Saccharomyces_arboricola	Age	-0.000503784	0.000606067	-0.831236	-0.831236	0.405841	0.742765
Penicillium_chrysogenum	Age	0.00943226	0.0114229	0.825734	0.825734	0.408955	0.745651
Ascomycota_u_s	Age	0.00258777	0.0031666	0.817208	0.817208	0.413809	0.751676
Tausonia_pullulans	SexMale	-0.0684349	0.084222	-0.812555	-0.812555	0.416473	0.753693
Boletus_edulis	SexMale	0.674455	0.838417	0.804439	0.804439	0.421143	0.756498
Botryobasidium_subcoronatum	SexMale	-0.0989662	0.122794	-0.805951	-0.805951	0.420271	0.756498
Agaricomycetes_u_s	GroupSIB	-0.10221	0.128863	-0.793168	-0.793168	0.42768	0.759708
Candida_albicans	(Intercept)	2.00386	2.57209	0.779079	0.779079	0.435933	0.759708
Candida_glabrata	GroupPWD	3.23145	4.20061	0.76928	0.76928	0.441727	0.759708
Debaryomyces_coudertii	GroupSIB	-0.057781	0.0746456	-0.774072	-0.774072	0.438888	0.759708
Hypotrachyna_andensis	GroupSIB	-0.00964323	0.0124928	-0.771905	-0.771905	0.440171	0.759708
Hypotrachyna_producta	SexMale	0.021496	0.0273591	0.785699	0.785699	0.432044	0.759708
Orbilia_u_s	Age	-0.00126923	0.00163313	-0.777176	-0.777176	0.437055	0.759708
Penicillium_gladioli	GroupSIB	-0.0835019	0.105886	-0.788602	-0.788602	0.430345	0.759708
Saccharomyces_arboricola	GroupPWD	0.0180438	0.0231009	0.781086	0.781086	0.434752	0.759708
Saccharomyces_kudriavzevii	GroupSIB	-2.16397	2.71703	-0.796445	-0.796445	0.425774	0.759708
Tausonia_pullulans	(Intercept)	0.0905853	0.114057	0.794211	0.794211	0.427073	0.759708
Tomentella_fuscocinerea	Age	0.00132576	0.00169695	0.781261	0.781261	0.434649	0.759708
Debaryomyces_marama	SexMale	0.0207888	0.0272482	0.762944	0.762944	0.445497	0.763484
Penicillium_expansum	GroupPWD	-0.266655	0.351273	-0.75911	-0.75911	0.447787	0.764706
Candida_glabrata	(Intercept)	1.12456	1.50179	0.748813	0.748813	0.45397	0.772545
Malassezia_arunalokei	GroupPWD	-0.481166	0.646498	-0.744265	-0.744265	0.456716	0.774501
Ascomycota_u_s	(Intercept)	0.0327661	0.0444491	0.737159	0.737159	0.461026	0.77638
Fomitopsis_pinicola	GroupSIB	0.340092	0.460266	0.738902	0.738902	0.459967	0.77638
Aspergillus_jensenii	Age	-0.00934865	0.0128164	-0.729428	-0.729428	0.46574	0.781605
Malassezia_restricta	(Intercept)	-0.0962117	0.133538	-0.720479	-0.720479	0.47123	0.788091
Tilletia_puccinelliae	Age	-0.015568	0.0217014	-0.717373	-0.717373	0.473144	0.788573
Penicillium_carneum	Age	0.0124215	0.0174638	0.71127	0.71127	0.476917	0.79214
Anzia_gregoriana	GroupSIB	0.000804811	0.00115354	0.697687	0.697687	0.485373	0.802684
Saccharomyces_u_s	GroupSIB	-4.41218	6.34148	-0.695766	-0.695766	0.486576	0.802684
Helotiales_u_s	Age	0.000547332	0.000793181	0.690047	0.690047	0.490164	0.803141
Penicillium_paxilli	Age	0.00267543	0.00387191	0.690984	0.690984	0.489576	0.803141
Penicillium_psychrosexualis	GroupPWD	-0.589978	0.861062	-0.685175	-0.685175	0.493233	0.805448
Debaryomyces_prosopidis	GroupPWD	2.32903	3.44489	0.676082	0.676082	0.498988	0.812112
Candida_u_s	(Intercept)	0.735296	1.09422	0.67198	0.67198	0.501597	0.812713
Penicillium_roqueforti	GroupPWD	-1.75953	2.62524	-0.670234	-0.670234	0.502709	0.812713
Hypotrachyna_andensis	SexMale	0.00601163	0.00903236	0.665566	0.665566	0.505689	0.814814
Aspergillus_penicillioides	GroupPWD	-1.70155	2.61245	-0.651322	-0.651322	0.514839	0.821509
Penicillium_paxilli	SexMale	0.0261946	0.0401747	0.652017	0.652017	0.51439	0.821509
Tylospora_u_s	GroupSIB	0.630346	0.967994	0.651188	0.651188	0.514925	0.821509
Cladosporium_tenuissimum	GroupPWD	-0.0467249	0.0726999	-0.64271	-0.64271	0.520412	0.824837
Saccharomyces_u_s	GroupPWD	11.0698	17.2028	0.643488	0.643488	0.519908	0.824837
Saccharomyces_paradoxus	Age	0.00369389	0.00580517	0.63631	0.63631	0.524574	0.828419
Sordariomycetes_u_s	SexMale	0.00167132	0.0026362	0.633988	0.633988	0.526089	0.828419
Agaricus_bisporus	GroupPWD	1.39244	2.27464	0.612156	0.612156	0.540435	0.835138
Aspergillus_brasiliensis	GroupPWD	0.0210935	0.0340343	0.619772	0.619772	0.535408	0.835138
Aspergillus_candidus	GroupPWD	-7.0664	11.5507	-0.611774	-0.611774	0.540687	0.835138
Blumeria_u_s	(Intercept)	0.0185614	0.0302403	0.613798	0.613798	0.539349	0.835138
Botryobasidium_subcoronatum	GroupSIB	-0.103934	0.169838	-0.611961	-0.611961	0.540563	0.835138
Saccharomyces_mikatae	GroupSIB	-0.0199611	0.0326137	-0.612048	-0.612048	0.540506	0.835138
Candida_glabrata	Age	-0.0647299	0.108314	-0.59761	-0.59761	0.5501	0.846818
Fungi_u_s	Age	-0.0085751	0.0144082	-0.595153	-0.595153	0.551741	0.846818
Boletus_edulis	GroupSIB	-0.691009	1.16644	-0.592408	-0.592408	0.553577	0.846956
Agaricus_bisporus	SexMale	0.32829	0.606243	0.541516	0.541516	0.588152	0.853642
Aspergillus_u_s	Age	-0.0448713	0.080436	-0.557851	-0.557851	0.576946	0.853642
Aspergillus_ruber	GroupSIB	-0.156588	0.269847	-0.580282	-0.580282	0.561724	0.853642
Aspergillus_tritici	GroupPWD	-3.28146	5.67781	-0.577944	-0.577944	0.563302	0.853642
Auriscalpium_u_s	(Intercept)	0.000559891	0.001058	0.529196	0.529196	0.59667	0.853642
Candida_glabrata	GroupSIB	0.802803	1.51679	0.529277	0.529277	0.596613	0.853642
Candida_glabrata	SexMale	-0.624432	1.09453	-0.570503	-0.570503	0.568337	0.853642
Cladosporium_delicatulum	GroupSIB	0.0226844	0.0403919	0.561609	0.561609	0.574383	0.853642
Debaryomyces_macquariensis	GroupPWD	-0.0549769	0.101407	-0.54214	-0.54214	0.587722	0.853642
Debaryomyces_prosopidis	GroupSIB	0.710329	1.22542	0.579661	0.579661	0.562143	0.853642
Fungi_u_s	SexMale	-0.0789703	0.146932	-0.537462	-0.537462	0.590949	0.853642
Malassezia_restricta	SexMale	0.0557738	0.0979592	0.569358	0.569358	0.569113	0.853642
Nakaseomyces_u_s	(Intercept)	1.86916	3.49938	0.534139	0.534139	0.593245	0.853642
Nakaseomyces_u_s	SexMale	1.24846	2.2819	0.547115	0.547115	0.5843	0.853642
Rhizopus_stolonifer	(Intercept)	0.565494	1.05694	0.535032	0.535032	0.592628	0.853642
Saccharomyces_u_s	Age	-0.24972	0.441881	-0.565129	-0.565129	0.571986	0.853642
Saccharomyces_kudriavzevii	GroupPWD	3.97687	7.37062	0.539557	0.539557	0.589503	0.853642
Saccharomyces_paradoxus	GroupPWD	-0.119855	0.226	-0.530333	-0.530333	0.595881	0.853642
Saccharomyces_paradoxus	GroupSIB	-0.0462165	0.0833105	-0.554749	-0.554749	0.579066	0.853642
Tausonia_pullulans	GroupSIB	-0.0664718	0.116507	-0.570538	-0.570538	0.568313	0.853642
Wallemia_canadensis	GroupPWD	1.53641	2.86671	0.53595	0.53595	0.591993	0.853642
Xerochrysium_dermatitidis	SexMale	0.335221	0.607225	0.552054	0.552054	0.580911	0.853642
Aspergillus_fischeri	SexMale	0.036327	0.0705088	0.515212	0.515212	0.606405	0.858679
Penicillium_gladioli	Age	0.00379221	0.00737826	0.513971	0.513971	0.607272	0.858679
Penicillium_roqueforti	SexMale	0.316761	0.607595	0.521335	0.521335	0.602133	0.858679
Tylospora_u_s	SexMale	-0.359736	0.699867	-0.514006	-0.514006	0.607248	0.858679
Aspergillus_flavus	SexMale	0.0579902	0.122002	0.475321	0.475321	0.634558	0.859365
Aspergillus_niger	GroupPWD	-1.04615	2.1755	-0.48088	-0.48088	0.630602	0.859365
Candida_u_s	GroupPWD	1.523	3.07421	0.495413	0.495413	0.620308	0.859365
Cladosporium_tenuissimum	(Intercept)	0.0130133	0.0262126	0.496452	0.496452	0.619575	0.859365
Cladosporium_tenuissimum	Age	0.000913128	0.00186741	0.488981	0.488981	0.624855	0.859365
Debaryomyces_coudertii	GroupPWD	0.0979228	0.202494	0.483583	0.483583	0.628682	0.859365
Debaryomyces_nepalensis	SexMale	0.0231305	0.0465487	0.496909	0.496909	0.619253	0.859365
Fomitopsis_pinicola	GroupPWD	-0.635298	1.25671	-0.505527	-0.505527	0.613189	0.859365
Malassezia_u_s	SexMale	-0.0202001	0.0421192	-0.479594	-0.479594	0.631516	0.859365
Penicillium_coccotrypicola	(Intercept)	0.102398	0.208443	0.491252	0.491252	0.623248	0.859365
Penicillium_commune	Age	0.0125847	0.0263569	0.477472	0.477472	0.633026	0.859365
Penicillium_roqueforti	Age	0.0328115	0.0688133	0.476819	0.476819	0.633491	0.859365
Saccharomyces_bayanus	GroupSIB	-0.0517367	0.108007	-0.479013	-0.479013	0.631929	0.859365
Saccharomyces_kudriavzevii	Age	-0.0933434	0.189326	-0.493031	-0.493031	0.621991	0.859365
Tomentella_fuscocinerea	GroupSIB	0.0123744	0.024353	0.508125	0.508125	0.611366	0.859365
Tylospora_u_s	GroupPWD	-1.24245	2.62592	-0.473148	-0.473148	0.636108	0.859365
Cladosporium_tenuissimum	GroupSIB	-0.012581	0.0267994	-0.469453	-0.469453	0.638746	0.860533
Tomentella_u_s	GroupSIB	0.121519	0.26258	0.462787	0.462787	0.643517	0.864559
Penicillium_aurantiogriseum	(Intercept)	0.0785101	0.17302	0.453763	0.453763	0.65	0.870856
Aspergillus_u_s	SexMale	-0.363011	0.8346	-0.434952	-0.434952	0.663597	0.880856
Aspergillus_fischeri	GroupPWD	-0.115692	0.266945	-0.433394	-0.433394	0.664729	0.880856
Mucor_piriformis	SexMale	0.161032	0.36802	0.437562	0.437562	0.661704	0.880856
Saccharomyces_mikatae	SexMale	0.010286	0.0235799	0.436219	0.436219	0.662678	0.880856
Aspergillus_terreus	Age	-0.000309795	0.000741391	-0.417857	-0.417857	0.676052	0.89342
Wallemia_canadensis	Age	-0.0302963	0.073738	-0.410864	-0.410864	0.681172	0.897741
Aspergillus_candidus	SexMale	1.20992	3.00733	0.402325	0.402325	0.687445	0.903293
Exophiala_lecanii-corni	Age	0.00992615	0.0248114	0.400063	0.400063	0.68911	0.903293
Candida_u_s	Age	-0.0289968	0.0794319	-0.365052	-0.365052	0.715072	0.924132
Cladosporium_u_s	GroupPWD	-0.197938	0.529044	-0.374143	-0.374143	0.708298	0.924132
Debaryomyces_robertsiae	SexMale	0.00205274	0.00554406	0.370259	0.370259	0.71119	0.924132
Helotiales_u_s	GroupPWD	-0.0108808	0.0301683	-0.36067	-0.36067	0.718346	0.924132
Penicillium_thymicola	SexMale	0.00604298	0.0166241	0.363508	0.363508	0.716225	0.924132
Tilletia_puccinelliae	GroupPWD	0.300687	0.832253	0.361293	0.361293	0.717881	0.924132
Tomentella_fuscocinerea	GroupPWD	-0.0241177	0.0660636	-0.365067	-0.365067	0.715061	0.924132
Cladosporium_cladosporioides	GroupPWD	-0.0214961	0.0608327	-0.353363	-0.353363	0.723816	0.928706
Debaryomyces_nepalensis	GroupSIB	0.0222454	0.0643821	0.345522	0.345522	0.729702	0.93133
Nakaseomyces_u_s	GroupSIB	1.09944	3.17766	0.34599	0.34599	0.72935	0.93133
Agaricomycetes_u_s	SexMale	-0.0301813	0.0931689	-0.323942	-0.323942	0.745982	0.933502
Aspergillus_flavus	(Intercept)	0.0522534	0.165048	0.316595	0.316595	0.751551	0.933502
Aspergillus_nomius	Age	-0.0012381	0.00369104	-0.335435	-0.335435	0.737297	0.933502
Aspergillus_ruber	Age	-0.00600687	0.0188032	-0.319459	-0.319459	0.749378	0.933502
Auriscalpium_u_s	SexMale	0.000240757	0.000782068	0.307847	0.307847	0.758199	0.933502
Candida_albicans	GroupSIB	0.781448	2.52354	0.309663	0.309663	0.756817	0.933502
Cladosporium_u_s	SexMale	0.0414781	0.132355	0.313386	0.313386	0.753988	0.933502
Debaryomyces_macquariensis	SexMale	0.00803365	0.0254559	0.315591	0.315591	0.752313	0.933502
Debaryomyces_marama	GroupPWD	-0.035378	0.111266	-0.317959	-0.317959	0.750516	0.933502
Fungi_u_s	GroupPWD	-0.184864	0.559502	-0.330408	-0.330408	0.741092	0.933502
Mucor_piriformis	Age	-0.011292	0.0354685	-0.318367	-0.318367	0.750207	0.933502
Penicillium_commune	SexMale	0.0866541	0.267509	0.32393	0.32393	0.745991	0.933502
Saccharomycetales_u_s	GroupSIB	0.764355	2.31182	0.330629	0.330629	0.740925	0.933502
Trichoderma_atroviride	GroupSIB	0.0856172	0.278296	0.307648	0.307648	0.75835	0.933502
Aspergillaceae_u_s	Age	0.00652665	0.0214108	0.30483	0.30483	0.760496	0.933773
Orbilia_u_s	GroupPWD	0.018992	0.0635792	0.298714	0.298714	0.765158	0.934765
Xerochrysium_dermatitidis	GroupSIB	-0.25262	0.83986	-0.300788	-0.300788	0.763576	0.934765
Anzia_gregoriana	Age	2.25e-05	8.04e-05	0.279835	0.279835	0.779604	0.939532
Aspergillus_brasiliensis	SexMale	-0.00233977	0.00907091	-0.257942	-0.257942	0.796452	0.939532
Aspergillus_flavus	GroupPWD	-0.120159	0.457757	-0.262495	-0.262495	0.79294	0.939532
Aspergillus_nomius	GroupPWD	-0.0390384	0.143695	-0.271675	-0.271675	0.785872	0.939532
Aspergillus_penicillioides	SexMale	-0.191841	0.695751	-0.275732	-0.275732	0.782754	0.939532
Aspergillus_ruber	GroupPWD	0.20071	0.732027	0.274184	0.274184	0.783944	0.939532
Aureobasidium_u_s	GroupPWD	-0.179199	0.686081	-0.261192	-0.261192	0.793944	0.939532
Cladosporium_u_s	Age	0.00373021	0.0137276	0.271731	0.271731	0.785829	0.939532
Cylindrobasidium_evolvens	(Intercept)	0.126432	0.437516	0.288976	0.288976	0.7726	0.939532
Eurotiales_u_s	GroupSIB	-0.0140391	0.051203	-0.274185	-0.274185	0.783942	0.939532
Hypotrachyna_producta	GroupPWD	-0.0274941	0.102652	-0.267837	-0.267837	0.788824	0.939532
Penicillium_carneum	SexMale	0.0424046	0.170938	0.24807	0.24807	0.80408	0.939532
Penicillium_polonicum	SexMale	-0.112973	0.446097	-0.253247	-0.253247	0.800077	0.939532
Penicillium_psychrosexualis	SexMale	0.0526903	0.214591	0.245538	0.245538	0.80604	0.939532
Saccharomyces_bayanus	SexMale	-0.0202945	0.0780169	-0.26013	-0.26013	0.794763	0.939532
Tausonia_pullulans	GroupPWD	-0.0774814	0.316545	-0.244772	-0.244772	0.806633	0.939532
Tausonia_pullulans	Age	0.00200894	0.00813338	0.246999	0.246999	0.804909	0.939532
Tilletia_puccinelliae	SexMale	0.0523088	0.200951	0.260306	0.260306	0.794628	0.939532
Tomentella_fuscocinerea	SexMale	-0.00502964	0.0176074	-0.285654	-0.285654	0.775143	0.939532
Tylospora_u_s	Age	0.0164081	0.0674509	0.24326	0.24326	0.807804	0.939532
Rhodotorula_mucilaginosa	GroupSIB	-1.72801	7.35687	-0.234884	-0.234884	0.814299	0.94482
Zygosaccharomyces_parabailii	GroupSIB	0.00124732	0.00539841	0.231054	0.231054	0.817273	0.946008
Cladosporium_tenuissimum	SexMale	0.00435396	0.0193761	0.224707	0.224707	0.822207	0.949453
Aspergillus_niger	Age	-0.0118939	0.0559493	-0.212583	-0.212583	0.831652	0.951424
Malasseziales_u_s	GroupSIB	-0.187894	0.872994	-0.21523	-0.21523	0.829588	0.951424
Penicillium_psychrosexualis	Age	0.00479297	0.0223552	0.2144	0.2144	0.830235	0.951424
Resinicium_bicolor	GroupSIB	0.0548957	0.258401	0.212444	0.212444	0.831761	0.951424
Saccharomyces_kudriavzevii	SexMale	0.411442	1.96443	0.209445	0.209445	0.834101	0.951856
Blumeria_u_s	SexMale	0.00452845	0.0223534	0.202585	0.202585	0.83946	0.953485
Malasseziales_u_s	GroupPWD	0.480136	2.36821	0.202742	0.202742	0.839337	0.953485
Saccharomyces_u_s	SexMale	0.901624	4.58493	0.196649	0.196649	0.844102	0.956517
Aspergillus_tritici	Age	-0.0275076	0.145843	-0.188611	-0.188611	0.850398	0.961406
Anzia_gregoriana	(Intercept)	0.000163217	0.00112828	0.14466	0.14466	0.88498	0.962005
Ascomycota_u_s	SexMale	0.00541896	0.0328564	0.164928	0.164928	0.869	0.962005
Aspergillus_candidus	Age	0.0493728	0.297877	0.165749	0.165749	0.868354	0.962005
Aspergillus_jensenii	GroupPWD	0.0900662	0.498954	0.18051	0.18051	0.856752	0.962005
Aspergillus_tritici	SexMale	0.265207	1.51326	0.175255	0.175255	0.860879	0.962005
Auriscalpium_u_s	Age	1.05e-05	7.54e-05	0.138811	0.138811	0.889599	0.962005
Botryobasidium_subcoronatum	(Intercept)	0.0234795	0.16612	0.141341	0.141341	0.887601	0.962005
Cladosporium_u_s	GroupSIB	-0.0263984	0.183892	-0.143554	-0.143554	0.885853	0.962005
Cladosporium_cladosporioides	Age	0.000245356	0.00156258	0.15702	0.15702	0.875229	0.962005
Debaryomyces_macquariensis	Age	0.000355151	0.00263001	0.135038	0.135038	0.892582	0.962005
Debaryomyces_marama	Age	-0.000496519	0.00289583	-0.17146	-0.17146	0.863862	0.962005
Debaryomyces_prosopidis	SexMale	0.139898	0.883252	0.15839	0.15839	0.87415	0.962005
Helotiales_u_s	GroupSIB	0.00130024	0.00946268	0.137407	0.137407	0.890709	0.962005
Hypotrachyna_producta	Age	-0.000390579	0.00263678	-0.148127	-0.148127	0.882242	0.962005
Malassezia_u_s	(Intercept)	0.0108014	0.0644113	0.167694	0.167694	0.866824	0.962005
Malasseziales_u_s	(Intercept)	0.120877	0.853879	0.141562	0.141562	0.887426	0.962005
Mycosphaerella_tassiana	GroupSIB	-0.0751599	0.415982	-0.180681	-0.180681	0.856618	0.962005
Penicillium_expansum	Age	0.00152434	0.00925461	0.164712	0.164712	0.869171	0.962005
Penicillium_solitum	SexMale	0.0364169	0.243527	0.14954	0.14954	0.881128	0.962005
Saccharomyces_paradoxus	SexMale	0.0106814	0.0602341	0.177331	0.177331	0.859248	0.962005
Trichoderma_atroviride	(Intercept)	-0.043965	0.275897	-0.159353	-0.159353	0.873391	0.962005
Candida_albicans	GroupPWD	-0.909101	7.30218	-0.124497	-0.124497	0.900922	0.96884
Anzia_gregoriana	SexMale	9.72e-05	0.00083402	0.116594	0.116594	0.907182	0.969126
Aspergillus_flavus	Age	0.0014041	0.0117582	0.119415	0.119415	0.904946	0.969126
Rhizopus_arrhizus	GroupSIB	-0.0711653	0.608263	-0.116998	-0.116998	0.906862	0.969126
Resinicium_bicolor	(Intercept)	-0.0259703	0.255294	-0.101727	-0.101727	0.918973	0.979565
Anzia_gregoriana	GroupPWD	0.000301852	0.00312927	0.0964609	0.0964609	0.923154	0.980476
Aspergillus_u_s	GroupPWD	-0.262511	3.13144	-0.0838306	-0.0838306	0.933191	0.980476
Aspergillus_fischeri	Age	-0.000390538	0.00686762	-0.0568666	-0.0568666	0.954651	0.980476
Aspergillus_jensenii	SexMale	0.0122459	0.132982	0.0920869	0.0920869	0.926629	0.980476
Auriscalpium_u_s	GroupPWD	-0.00018401	0.00293434	-0.0627091	-0.0627091	0.949998	0.980476
Candida_albicans	Age	0.0168094	0.189643	0.0886371	0.0886371	0.92937	0.980476
Candida_albicans	SexMale	0.126168	1.81576	0.0694851	0.0694851	0.944603	0.980476
Debaryomyces_hansenii	GroupSIB	-0.00447034	0.0664622	-0.0672613	-0.0672613	0.946374	0.980476
Helotiales_u_s	(Intercept)	0.000608975	0.0105129	0.0579266	0.0579266	0.953807	0.980476
Hyphoderma_setigerum	GroupSIB	0.0404661	0.667323	0.0606395	0.0606395	0.951646	0.980476
Malassezia_arunalokei	Age	0.0010227	0.0166063	0.0615848	0.0615848	0.950893	0.980476
Malasseziales_u_s	Age	0.0049937	0.0608311	0.0820911	0.0820911	0.934574	0.980476
Mucor_piriformis	GroupPWD	-0.0828115	1.38082	-0.0599726	-0.0599726	0.952177	0.980476
Penicillium_thymicola	(Intercept)	-0.0013389	0.0234829	-0.057016	-0.057016	0.954532	0.980476
Saccharomyces_arboricola	SexMale	-0.000291267	0.00530522	-0.054902	-0.054902	0.956217	0.980476
Saccharomycetales_u_s	(Intercept)	-0.179491	2.27426	-0.078923	-0.078923	0.937094	0.980476
Tomentella_fuscocinerea	(Intercept)	0.0022205	0.0238198	0.0932207	0.0932207	0.925728	0.980476
Wallemia_canadensis	GroupSIB	-0.0870271	1.04912	-0.0829522	-0.0829522	0.93389	0.980476
Aspergillus_cibarius	GroupPWD	-0.0243304	0.472415	-0.0515022	-0.0515022	0.958925	0.981179
Aspergillus_cibarius	Age	0.000327599	0.012285	0.0266667	0.0266667	0.978726	0.984817
Aspergillus_penicillioides	Age	-0.00277604	0.0671138	-0.0413632	-0.0413632	0.967006	0.984817
Aspergillus_terreus	GroupPWD	-0.000935574	0.028863	-0.0324143	-0.0324143	0.974142	0.984817
Candida_u_s	SexMale	0.0215495	0.79092	0.0272462	0.0272462	0.978263	0.984817
Fomitopsis_pinicola	Age	-0.000924452	0.0323205	-0.0286027	-0.0286027	0.977181	0.984817
Malasseziales_u_s	SexMale	0.0189632	0.631181	0.0300441	0.0300441	0.976032	0.984817
Penicillium_coccotrypicola	SexMale	0.00542237	0.146678	0.0369679	0.0369679	0.970511	0.984817
Tomentella_u_s	(Intercept)	0.0112165	0.256831	0.0436729	0.0436729	0.965165	0.984817
Aureobasidium_u_s	Age	0.000401002	0.0176231	0.0227544	0.0227544	0.981846	0.985912
Auriscalpium_u_s	GroupSIB	2.12e-05	0.00108169	0.019632	0.019632	0.984337	0.986371
Penicillium_aurantiogriseum	SexMale	-0.000427334	0.123508	-0.00345996	-0.00345996	0.997239	0.997239

## Sheet: linear mixed-effects model Food
Linear Mixed-Effects Model Food
FoodItem	term	estimate	std.error	statistic	z.value	p.value	FDR
Fruits	(Intercept)	4.62076	2.53036	1.82613	1.82613	0.0678306	0.237086
Fruits	GroupPWD	6.43165	7.22991	0.88959	0.88959	0.373686	0.786708
Fruits	GroupSIB	0.126688	2.61189	0.0485045	0.0485045	0.961314	0.961314
Fruits	Age	-0.0104351	0.18821	-0.055444	-0.055444	0.955785	0.961314
Fruits	SexM	0.298126	1.81037	0.164677	0.164677	0.869198	0.935504
Vegetables	(Intercept)	9.777	2.81793	3.46956	3.46956	0.000521307	0.0029789
Vegetables	GroupPWD	19.4002	8.2235	2.35912	2.35912	0.0183183	0.073273
Vegetables	GroupSIB	8.85274	2.70999	3.26671	3.26671	0.00108804	0.0054402
Vegetables	Age	-0.207214	0.215774	-0.960328	-0.960328	0.33689	0.748644
Vegetables	SexM	-1.0896	1.86834	-0.583193	-0.583193	0.559763	0.809251
Grains	(Intercept)	21.662	2.75692	7.8573	7.8573	3.9968e-15	7.99361e-14
Grains	GroupPWD	-3.21423	7.85486	-0.409203	-0.409203	0.682391	0.86007
Grains	GroupSIB	1.06401	2.85678	0.37245	0.37245	0.709558	0.86007
Grains	Age	0.0618211	0.204336	0.302546	0.302546	0.762236	0.896748
Grains	SexM	0.743099	1.98151	0.375016	0.375016	0.707649	0.86007
Proteins	(Intercept)	14.8513	2.07812	7.14652	7.14652	8.89955e-13	1.18661e-11
Proteins	GroupPWD	-0.92746	6.03282	-0.153736	-0.153736	0.877818	0.935504
Proteins	GroupSIB	0.290515	2.0764	0.139913	0.139913	0.888729	0.935504
Proteins	Age	0.109742	0.157756	0.695647	0.695647	0.48665	0.809251
Proteins	SexM	3.39886	1.43383	2.37047	2.37047	0.0177653	0.073273
Dairy	(Intercept)	11.5943	2.10004	5.52098	5.52098	3.37108e-08	3.37108e-07
Dairy	GroupPWD	3.37097	6.12843	0.550054	0.550054	0.582282	0.809251
Dairy	GroupSIB	3.26865	2.01777	1.61993	1.61993	0.105247	0.300706
Dairy	Age	-0.0860996	0.160812	-0.535405	-0.535405	0.59237	0.809251
Dairy	SexM	-0.715638	1.39108	-0.514448	-0.514448	0.606939	0.809251
Sweets.and.sugary.foods	(Intercept)	26.9313	2.98111	9.03399	9.03399	0	0
Sweets.and.sugary.foods	GroupPWD	-6.09666	8.52603	-0.715064	-0.715064	0.474569	0.809251
Sweets.and.sugary.foods	GroupSIB	-9.95166	2.6364	-3.77471	-3.77471	0.000160193	0.00106795
Sweets.and.sugary.foods	Age	-0.182777	0.22464	-0.813645	-0.813645	0.415848	0.799986
Sweets.and.sugary.foods	SexM	-1.20187	1.8177	-0.661203	-0.661203	0.508482	0.809251
Sugar.sweetened.beverages	(Intercept)	1.03961	1.00101	1.03856	1.03856	0.299009	0.747522
Sugar.sweetened.beverages	GroupPWD	-5.01231	2.87564	-1.74302	-1.74302	0.0813299	0.250246
Sugar.sweetened.beverages	GroupSIB	-0.591074	1.02461	-0.576879	-0.576879	0.564021	0.809251
Sugar.sweetened.beverages	Age	0.0953945	0.074962	1.27257	1.27257	0.20317	0.541788
Sugar.sweetened.beverages	SexM	0.48695	0.709255	0.686566	0.686566	0.492356	0.809251
Fast.food.ultra.processed	(Intercept)	11.85	2.24051	5.28895	5.28895	1.23022e-07	9.84174e-07
Fast.food.ultra.processed	GroupPWD	-5.22823	6.48315	-0.806434	-0.806434	0.419993	0.799986
Fast.food.ultra.processed	GroupSIB	-4.07771	2.25953	-1.80467	-1.80467	0.0711259	0.237086
Fast.food.ultra.processed	Age	-0.0286601	0.169348	-0.169238	-0.169238	0.865609	0.935504
Fast.food.ultra.processed	SexM	-1.50522	1.56147	-0.963975	-0.963975	0.335059	0.748644
